# Supplementary material for: Electro-assisted methane oxidation to formic acid via in-situ cathodically generated H2O2 under ambient conditions
Source: Nat Commun. 2023 Aug 5;14:4704. doi: 10.1038/s41467-023-40415-6 (PMC10404228; doi:10.1038/s41467-023-40415-6)
Supplement: Supplementary file 3 — Source Data [file 41467_2023_40415_MOESM3_ESM.xlsx]

## Sheet: Figure 1
Figure 1b						Figure 1c				Figure 1d								Figure 1e
	X1	Y1	X2	Y2			X1	Y1			X1	Y1	Y1	Y1	X2	Y2			X1	Y1	Y1error	Y1	Y1error	Y1	Y1error	X2	Y2
Long name	1H Chemical Shift	Intensity	1H Chemical Shift	Intensity		Long name	13C Chemical Shift	Intensity		Long name	Time	Product amount	Product amount	Product amount	Time	Current density		Long name	Potential	Production rate	S.D.	Production rate	S.D.	Production rate	S.D.	Potential	Current density
Units	ppm	arb. units	ppm	arb. units		Units	ppm	arb. units		Units	min	μmol	μmol	μmol	min	mA cm-2		Units	V vs. RHE	μmol h-1		μmol h-1		μmol h-1		V vs. RHE	mA cm-2
Comment		Ar		CH4		Comment		13CH4		Comment		CH3OH	CH3OOH	HCOOH				Comment		CH3OH	CH3OH	CH3OOH	CH3OOH	HCOOH	HCOOH
	-1.84368	-0.0346	-1.84685	-0.03564			-15.6554	-0.4624			0	0	0	0	0.01667	-4.15929			-0.2	0.43304	0.11327	2.73373	0.49025	15.8314	0.97307	-0.2	-6.76782
	-1.84319	-0.01301	-1.84636	-0.02459			-15.6516	-0.49279			5	0.05293	0.44898	1.5988	0.18333	-4.15662			0	0.44	0.0557	2.39769	0.19748	13.3529	0.39059	0	-3.79957
	-1.8427	-0.0151	-1.84587	-0.01202			-15.6477	-0.39719			10	0.13599	0.97864	3.11274	0.35	-4.15387			0.2	0.48339	0.09681	2.31092	0.06465	10.8793	0.36899	0.2	-1.16468
	-1.84221	-0.02078	-1.84538	0.00122			-15.6439	-0.68967			15	0.132	1.05047	3.62478	0.51667	-4.15796
	-1.84172	-0.04682	-1.84489	0.02886			-15.6401	0.01109			20	0.26216	1.04341	4.58163	0.68333	-4.16071
	-1.84123	-0.00795	-1.84441	-0.05092			-15.6362	-0.25687			25	0.20199	1.05846	5.50256	0.85	-4.14427
	-1.84074	0.00794	-1.84392	-0.0077			-15.6324	-1.18117			30	0.24497	1.38846	6.71358	1.01667	-4.1552
	-1.84025	0.03314	-1.84343	0.02046			-15.6286	-0.54306			60	0.23975	1.4256	12.0706	1.18333	-4.15387
	-1.83977	-0.02008	-1.84294	-0.04033			-15.6247	0.65054							1.35	-4.15796
	-1.83928	0.00961	-1.84245	-0.01993			-15.6209	0.51959							1.51667	-4.1552
	-1.83879	0.000564643	-1.84196	-0.00428			-15.6171	-0.29515							1.68333	-4.17022
	-1.8383	0.00502	-1.84147	-0.0188			-15.6132	0.10407							1.85	-4.16071
	-1.83781	-0.01609	-1.84098	0.0424			-15.6094	-0.3577							2.01667	-4.15929
	-1.83732	-0.02951	-1.84049	-0.07531			-15.6056	-0.93844							2.18333	-4.14018
	-1.83683	0.00643	-1.84	-0.03735			-15.6017	0.23883							2.35	-4.14293
	-1.83634	-0.00784	-1.83951	-0.02487			-15.5979	1.25147							2.51667	-4.15796
	-1.83585	0.02709	-1.83902	0.00572			-15.5941	0.22995							2.68333	-4.15796
	-1.83536	-0.0442	-1.83853	0.01315			-15.5902	-0.21855							2.85	-4.15387
	-1.83487	-0.00335	-1.83804	-0.03246			-15.5864	-0.54591							3.01667	-4.14836
	-1.83438	0.02201	-1.83756	0.0301			-15.5826	0.03537							3.18333	-4.15796
	-1.83389	0.03685	-1.83707	0.03099			-15.5787	-0.23463							3.35	-4.14702
	-1.8334	-0.07735	-1.83658	0.01435			-15.5749	-0.05914							3.51667	-4.1552
	-1.83292	-0.01797	-1.83609	0.03434			-15.5711	-0.09052							3.68333	-4.16071
	-1.83243	-0.04472	-1.8356	-0.01218			-15.5672	-0.10414							3.85	-4.16071
	-1.83194	0.04491	-1.83511	-0.00102			-15.5634	-0.21658							4.01667	-4.14978
	-1.83145	-0.06134	-1.83462	0.02095			-15.5596	-1.01126							4.18333	-4.15244
	-1.83096	-0.00674	-1.83413	-0.03525			-15.5557	-0.56675							4.35	-4.16071
	-1.83047	-0.00614	-1.83364	-0.00675			-15.5519	-0.18999							4.51667	-4.1552
	-1.82998	0.01588	-1.83315	-0.03469			-15.5481	0.00101							4.68333	-4.14018
	-1.82949	0.03679	-1.83266	-0.02866			-15.5442	-0.19791							4.85	-4.1552
	-1.829	0.01727	-1.83217	-0.02273			-15.5404	-0.97565							5.01667	-4.16338
	-1.82851	-0.0435	-1.83168	-0.02393			-15.5366	-0.1351							5.18333	-4.15662
	-1.82802	0.05143	-1.83119	-0.0294			-15.5328	-0.27554							5.35	-4.13884
	-1.82753	0.00059121	-1.83071	-0.0521			-15.5289	0.13978							5.51667	-4.14702
	-1.82704	0.03445	-1.83022	-0.02584			-15.5251	0.04461							5.68333	-4.15796
	-1.82655	0.05062	-1.82973	0.00248			-15.5213	1.04366							5.85	-4.15387
	-1.82607	-0.02594	-1.82924	-0.01093			-15.5174	1.10873							6.01667	-4.14427
	-1.82558	-0.03164	-1.82875	0.03008			-15.5136	1.00871							6.18333	-4.13884
	-1.82509	0.0245	-1.82826	0.0038			-15.5098	-0.21316							6.35	-4.14702
	-1.8246	0.03356	-1.82777	-0.03547			-15.5059	-1.24063							6.51667	-4.14427
	-1.82411	0.05687	-1.82728	0.00538			-15.5021	-0.43323							6.68333	-4.14427
	-1.82362	0.03264	-1.82679	-0.01602			-15.4983	-0.56251							6.85	-4.31502
	-1.82313	-0.00184	-1.8263	-0.03706			-15.4944	-0.20544							7.01667	-4.12924
	-1.82264	-0.03433	-1.82581	-0.02561			-15.4906	0.72331							7.18333	-4.16613
	-1.82215	-0.03762	-1.82532	-0.03929			-15.4868	0.35629							7.35	-4.15387
	-1.82166	-0.00753	-1.82483	0.02797			-15.4829	0.21278							7.51667	-4.15796
	-1.82117	0.0222	-1.82434	0.01202			-15.4791	0.20925							7.68333	-4.15796
	-1.82068	-0.04304	-1.82386	0.01233			-15.4753	-0.59924							7.85	-4.16613
	-1.82019	0.03743	-1.82337	0.01809			-15.4714	-0.34863							8.01667	-4.17022
	-1.8197	0.00798	-1.82288	0.00782			-15.4676	-0.54766							8.18333	-4.17022
	-1.81922	0.02907	-1.82239	-0.04122			-15.4638	-0.72863							8.35	-4.15929
	-1.81873	0.024	-1.8219	0.05049			-15.4599	-0.20837							8.51667	-4.17431
	-1.81824	-0.02814	-1.82141	-0.01266			-15.4561	-0.4676							8.68333	-4.17022
	-1.81775	-0.00518	-1.82092	-0.04612			-15.4523	-1.1091							8.85	-4.15111
	-1.81726	0.01507	-1.82043	-0.02823			-15.4484	-0.44274							9.01667	-4.15662
	-1.81677	0.009	-1.81994	-0.01101			-15.4446	-0.53057							9.18333	-4.15796
	-1.81628	0.0074	-1.81945	0.00716			-15.4408	-0.34215							9.35	-4.15244
	-1.81579	0.02561	-1.81896	0.06295			-15.4369	0.40976							9.51667	-4.16071
	-1.8153	-0.02045	-1.81847	0.03624			-15.4331	0.17762							9.68333	-4.14978
	-1.81481	0.02183	-1.81798	0.06859			-15.4293	0.20191							9.85	-4.1552
	-1.81432	-0.00603	-1.81749	0.03402			-15.4254	-0.14466							10.0167	-4.14978
	-1.81383	-0.04825	-1.81701	-0.06085			-15.4216	-0.50295							10.1833	-4.14151
	-1.81334	-0.03528	-1.81652	-0.02692			-15.4178	-0.31784							10.35	-4.16071
	-1.81285	-0.03309	-1.81603	-0.01159			-15.4139	-0.32471							10.5167	-4.15662
	-1.81237	0.02429	-1.81554	0.04217			-15.4101	0.11305							10.6833	-4.14978
	-1.81188	-0.03286	-1.81505	0.0142			-15.4063	0.23053							10.85	-4.13609
	-1.81139	-0.05733	-1.81456	-0.02608			-15.4025	0.77311							11.0167	-4.14836
	-1.8109	-0.01151	-1.81407	0.04337			-15.3986	0.31784							11.1833	-4.15111
	-1.81041	0.0086	-1.81358	0.01308			-15.3948	0.82136							11.35	-4.14293
	-1.80992	-0.02181	-1.81309	0.03617			-15.391	0.25537							11.5167	-4.13609
	-1.80943	0.01066	-1.8126	-0.02465			-15.3871	0.1836							11.6833	-4.13476
	-1.80894	-0.0324	-1.81211	-0.00339			-15.3833	0.15084							11.85	-4.13476
	-1.80845	0.00785	-1.81162	-0.02134			-15.3795	0.54351							12.0167	-4.14151
	-1.80796	-0.07194	-1.81113	-0.0154			-15.3756	0.17417							12.1833	-4.14569
	-1.80747	-0.03266	-1.81064	0.01056			-15.3718	0.30426							12.35	-4.12924
	-1.80698	0.02214	-1.81016	0.00627			-15.368	0.52016							12.5167	-4.14151
	-1.80649	0.05583	-1.80967	0.02518			-15.3641	-0.7646							12.6833	-4.14702
	-1.806	0.00877	-1.80918	-0.05126			-15.3603	-0.14699							12.85	-4.13609
	-1.80552	0.05084	-1.80869	-0.02728			-15.3565	0.18954							13.0167	-4.13609
	-1.80503	0.0105	-1.8082	-0.05179			-15.3526	-1.00863							13.1833	-4.132
	-1.80454	0.01204	-1.80771	0.01135			-15.3488	-0.5097							13.35	-4.13609
	-1.80405	-0.00347	-1.80722	0.00493			-15.345	0.48588							13.5167	-4.12382
	-1.80356	0.03208	-1.80673	0.00225			-15.3411	-0.03526							13.6833	-4.14293
	-1.80307	-0.00492	-1.80624	0.00304			-15.3373	0.20602							13.85	-4.13884
	-1.80258	0.0226	-1.80575	-0.01712			-15.3335	-0.07977							14.0167	-4.14018
	-1.80209	0.01141	-1.80526	0.01012			-15.3296	-0.86008							14.1833	-4.14427
	-1.8016	-0.01446	-1.80477	-0.07948			-15.3258	-0.5669							14.35	-4.13476
	-1.80111	-0.02073	-1.80428	0.01222			-15.322	-0.05782							14.5167	-4.13742
	-1.80062	0.00778	-1.80379	0.00981			-15.3181	-0.41825							14.6833	-4.14427
	-1.80013	-0.05973	-1.80331	0.01588			-15.3143	-0.24518							14.85	-4.14151
	-1.79964	0.00227	-1.80282	-0.01745			-15.3105	-0.67887							15.0167	-4.13742
	-1.79915	-0.01273	-1.80233	-0.01463			-15.3066	0.44473							15.1833	-4.13742
	-1.79867	0.01943	-1.80184	0.00721			-15.3028	0.68347							15.35	-4.13476
	-1.79818	-0.02282	-1.80135	0.004			-15.299	-0.63641							15.5167	-4.14151
	-1.79769	0.02365	-1.80086	-0.02272			-15.2951	-0.93773							15.6833	-4.14569
	-1.7972	0.01436	-1.80037	-0.06395			-15.2913	-0.32835							15.85	-4.14427
	-1.79671	-0.0345	-1.79988	-0.02075			-15.2875	-1.00991							16.0167	-4.14018
	-1.79622	-0.02083	-1.79939	0.03157			-15.2837	-0.49578							16.1833	-4.13476
	-1.79573	-0.00028222	-1.7989	-0.0108			-15.2798	-0.2861							16.35	-4.13609
	-1.79524	-0.05658	-1.79841	0.00735			-15.276	-0.05208							16.5167	-4.13742
	-1.79475	-0.0023	-1.79792	-0.02952			-15.2722	-0.30625							16.6833	-4.14293
	-1.79426	0.01073	-1.79743	-0.03669			-15.2683	-0.71059							16.85	-4.14293
	-1.79377	0.02293	-1.79694	0.02178			-15.2645	-0.95618							17.0167	-4.13609
	-1.79328	0.01043	-1.79646	0.02805			-15.2607	-1.35318							17.1833	-4.13742
	-1.79279	0.02207	-1.79597	-0.03992			-15.2568	-0.50086							17.35	-4.14702
	-1.7923	0.01116	-1.79548	-0.06991			-15.253	-1.06047							17.5167	-4.14427
	-1.79182	0.0019	-1.79499	-0.000554687			-15.2492	-0.03124							17.6833	-4.14293
	-1.79133	0.01712	-1.7945	0.00919			-15.2453	0.13243							17.85	-4.14018
	-1.79084	-0.00446	-1.79401	0.01571			-15.2415	-0.85484							18.0167	-4.14018
	-1.79035	-0.00273	-1.79352	0.0335			-15.2377	-0.6737							18.1833	-4.14702
	-1.78986	0.02463	-1.79303	-0.02708			-15.2338	-0.29907							18.35	-4.132
	-1.78937	0.000551633	-1.79254	0.00876			-15.23	-0.16104							18.5167	-4.14151
	-1.78888	4.25061e-05	-1.79205	-0.05489			-15.2262	0.44789							18.6833	-4.14293
	-1.78839	-0.03624	-1.79156	0.00301			-15.2223	0.5695							18.85	-4.14293
	-1.7879	0.00368	-1.79107	-0.06739			-15.2185	1.07829							19.0167	-4.13333
	-1.78741	-0.0327	-1.79058	0.02472			-15.2147	0.50452							19.1833	-4.14702
	-1.78692	0.0531	-1.79009	0.02267			-15.2108	-0.02043							19.35	-4.12649
	-1.78643	0.03429	-1.78961	-0.02917			-15.207	0.82272							19.5167	-4.12924
	-1.78594	0.05216	-1.78912	0.04455			-15.2032	0.58367							19.6833	-4.12107
	-1.78545	-0.00673	-1.78863	-0.03457			-15.1993	0.7739							19.85	-4.12791
	-1.78497	0.01254	-1.78814	0.02233			-15.1955	-0.03641							20.0167	-4.13609
	-1.78448	0.01029	-1.78765	-0.0128			-15.1917	0.5586							20.1833	-4.13742
	-1.78399	-0.01228	-1.78716	0.02513			-15.1878	1.15308							20.35	-4.14151
	-1.7835	0.03153	-1.78667	0.02488			-15.184	1.0746							20.5167	-4.12791
	-1.78301	-0.04939	-1.78618	-0.03678			-15.1802	1.49246							20.6833	-4.132
	-1.78252	0.03742	-1.78569	0.00124			-15.1763	0.67033							20.85	-4.12516
	-1.78203	0.04898	-1.7852	0.00497			-15.1725	-0.19389							21.0167	-4.12516
	-1.78154	-0.02464	-1.78471	0.00606			-15.1687	-0.36495							21.1833	-4.13333
	-1.78105	0.00847	-1.78422	-0.05389			-15.1649	0.56729							21.35	-4.12382
	-1.78056	-0.04272	-1.78373	0.01986			-15.161	0.82488							21.5167	-4.11422
	-1.78007	0.07898	-1.78324	-0.00507			-15.1572	0.87391							21.6833	-4.12382
	-1.77958	-0.0627	-1.78276	-0.0317			-15.1534	0.89917							21.85	-4.12382
	-1.77909	-0.00897	-1.78227	-0.03375			-15.1495	0.42395							22.0167	-4.11289
	-1.7786	-0.03028	-1.78178	-0.00204			-15.1457	0.40158							22.1833	-4.1224
	-1.77812	-0.00011485	-1.78129	-0.01907			-15.1419	1.04548							22.35	-4.11564
	-1.77763	0.0571	-1.7808	0.000826723			-15.138	-0.11359							22.5167	-4.11564
	-1.77714	-0.0303	-1.78031	0.00923			-15.1342	-0.03391							22.6833	-4.1088
	-1.77665	-0.01848	-1.77982	0.00324			-15.1304	0.29201							22.85	-4.10196
	-1.77616	-0.00806	-1.77933	-0.02288			-15.1265	1.38665							23.0167	-4.11147
	-1.77567	0.02845	-1.77884	-0.00038802			-15.1227	0.79979							23.1833	-4.10471
	-1.77518	-0.05174	-1.77835	-0.0069			-15.1189	0.83121							23.35	-4.09378
	-1.77469	-0.06824	-1.77786	0.04758			-15.115	0.25896							23.5167	-4.11013
	-1.7742	-0.00377	-1.77737	0.01183			-15.1112	0.18673							23.6833	-4.10604
	-1.77371	0.06974	-1.77688	0.0036			-15.1074	0.17618							23.85	-4.10196
	-1.77322	-0.03726	-1.77639	-0.02291			-15.1035	0.44112							24.0167	-4.08827
	-1.77273	-0.02866	-1.77591	0.02202			-15.0997	-0.19762							24.1833	-4.10062
	-1.77224	-0.01929	-1.77542	0.00415			-15.0959	-0.27897							24.35	-4.0992
	-1.77175	0.00705	-1.77493	-0.03187			-15.092	0.76555							24.5167	-4.10062
	-1.77127	-0.02338	-1.77444	-0.02982			-15.0882	0.26325							24.6833	-4.09787
	-1.77078	-0.03716	-1.77395	0.03974			-15.0844	0.10147							24.85	-4.11013
	-1.77029	-0.02844	-1.77346	0.00326			-15.0805	0.63869							25.0167	-4.10196
	-1.7698	-0.00886	-1.77297	-0.0437			-15.0767	1.53753							25.1833	-4.11013
	-1.76931	-0.01878	-1.77248	-0.02852			-15.0729	0.87128							25.35	-4.09511
	-1.76882	-0.03472	-1.77199	-0.00916			-15.069	-0.34339							25.5167	-4.09511
	-1.76833	0.02077	-1.7715	-0.01658			-15.0652	0.159							25.6833	-4.09378
	-1.76784	0.03217	-1.77101	0.00736			-15.0614	0.24596							25.85	-4.08418
	-1.76735	-0.05354	-1.77052	-0.00741			-15.0575	-0.14783							26.0167	-4.09511
	-1.76686	-0.02254	-1.77003	0.00652			-15.0537	0.77874							26.1833	-4.07733
	-1.76637	-0.02213	-1.76954	-0.0332			-15.0499	1.46552							26.35	-4.09236
	-1.76588	-0.03422	-1.76906	0.01678			-15.0461	1.5553							26.5167	-4.07467
	-1.76539	-0.00642	-1.76857	0.01998			-15.0422	0.11823							26.6833	-4.10062
	-1.7649	0.06125	-1.76808	0.03868			-15.0384	-0.22579							26.85	-4.08009
	-1.76442	-0.02028	-1.76759	-0.00113			-15.0346	0.42286							27.0167	-4.0856
	-1.76393	0.01857	-1.7671	0.02839			-15.0307	1.52369							27.1833	-4.0856
	-1.76344	-0.04602	-1.76661	0.02288			-15.0269	0.76451							27.35	-4.08009
	-1.76295	-0.06156	-1.76612	-0.0271			-15.0231	0.40159							27.5167	-4.08969
	-1.76246	0.01299	-1.76563	-0.00578			-15.0192	0.31288							27.6833	-4.07467
	-1.76197	0.00761	-1.76514	0.03749			-15.0154	0.34742							27.85	-4.09644
	-1.76148	0.00627	-1.76465	0.0025			-15.0116	-0.82097							28.0167	-4.08827
	-1.76099	-0.03113	-1.76416	0.05257			-15.0077	-0.65194							28.1833	-4.08284
	-1.7605	0.00377	-1.76367	0.02887			-15.0039	-0.23945							28.35	-4.09378
	-1.76001	-0.02391	-1.76318	-0.07309			-15.0001	0.55273							28.5167	-4.08827
	-1.75952	0.02153	-1.76269	-0.00793			-14.9962	0.26455							28.6833	-4.08969
	-1.75903	-0.04571	-1.76221	0.02954			-14.9924	0.56646							28.85	-4.07733
	-1.75854	-0.04486	-1.76172	0.02701			-14.9886	0.43741							29.0167	-4.08827
	-1.75805	-0.0455	-1.76123	0.00546			-14.9847	0.68994							29.1833	-4.07324
	-1.75757	0.01648	-1.76074	0.00438			-14.9809	0.40778							29.35	-4.10196
	-1.75708	0.00354	-1.76025	-0.02905			-14.9771	-0.63911							29.5167	-4.07467
	-1.75659	-0.02982	-1.75976	-0.00354			-14.9732	0.25808							29.6833	-4.08418
	-1.7561	0.03888	-1.75927	-0.03946			-14.9694	-0.036							29.85	-4.07191
	-1.75561	0.05034	-1.75878	0.00652			-14.9656	0.49095							30.0167	-4.08142
	-1.75512	-0.03048	-1.75829	0.02502			-14.9617	0.11766							30.1833	-4.08418
	-1.75463	-0.0012	-1.7578	-0.01664			-14.9579	-0.39355							30.35	-4.07733
	-1.75414	0.01881	-1.75731	0.02702			-14.9541	-0.73774							30.5167	-4.07733
	-1.75365	-0.0371	-1.75682	0.00687			-14.9502	0.35069							30.6833	-4.06782
	-1.75316	0.02237	-1.75633	-0.03502			-14.9464	0.02887							30.85	-4.08284
	-1.75267	-0.03765	-1.75584	0.0017			-14.9426	-0.08537							31.0167	-4.08827
	-1.75218	3.14037e-05	-1.75536	-0.01691			-14.9387	-0.55032							31.1833	-4.08418
	-1.75169	-0.02982	-1.75487	0.01648			-14.9349	0.14256							31.35	-4.07733
	-1.7512	-0.01642	-1.75438	0.02434			-14.9311	1.13888							31.5167	-4.06782
	-1.75072	-0.00813	-1.75389	-0.00287			-14.9272	0.55256							31.6833	-4.07191
	-1.75023	0.00677	-1.7534	-0.02492			-14.9234	-0.12912							31.85	-4.07058
	-1.74974	-0.0278	-1.75291	0.03668			-14.9196	-0.92435							32.0167	-4.06916
	-1.74925	-0.0399	-1.75242	0.00689			-14.9158	-0.22614							32.1833	-4.07191
	-1.74876	-0.02621	-1.75193	0.02538			-14.9119	0.24358							32.35	-4.07191
	-1.74827	0.01003	-1.75144	-0.01047			-14.9081	0.63214							32.5167	-4.06782
	-1.74778	-0.02209	-1.75095	0.06216			-14.9043	1.10981							32.6833	-4.08009
	-1.74729	-0.01851	-1.75046	0.0603			-14.9004	0.7283							32.85	-4.076
	-1.7468	-0.00154	-1.74997	0.00242			-14.8966	0.13148							33.0167	-4.07324
	-1.74631	0.00446	-1.74948	0.00287			-14.8928	0.65465							33.1833	-4.07058
	-1.74582	0.01878	-1.74899	0.03438			-14.8889	0.90977							33.35	-4.0664
	-1.74533	0.01498	-1.74851	0.00879			-14.8851	0.80602							33.5167	-4.0664
	-1.74484	0.04663	-1.74802	0.0027			-14.8813	0.57358							33.6833	-4.0664
	-1.74435	0.00631	-1.74753	-0.00211			-14.8774	-0.00675							33.85	-4.07058
	-1.74387	0.01059	-1.74704	0.03989			-14.8736	0.19706							34.0167	-4.0664
	-1.74338	-0.01189	-1.74655	0.01224			-14.8698	-1.07356							34.1833	-4.07467
	-1.74289	0.0811	-1.74606	0.03868			-14.8659	-0.24755							34.35	-4.07191
	-1.7424	0.0623	-1.74557	0.02552			-14.8621	-0.53451							34.5167	-4.07191
	-1.74191	0.01149	-1.74508	0.0275			-14.8583	-0.98074							34.6833	-4.06507
	-1.74142	0.01595	-1.74459	0.05346			-14.8544	-0.37811							34.85	-4.06098
	-1.74093	0.00197	-1.7441	-0.04009			-14.8506	-0.14233							35.0167	-4.05556
	-1.74044	0.07433	-1.74361	-0.01143			-14.8468	0.28115							35.1833	-4.06916
	-1.73995	-0.03404	-1.74312	0.02166			-14.8429	-0.4917							35.35	-4.04729
	-1.73946	-0.01764	-1.74263	-0.02268			-14.8391	0.11078							35.5167	-4.06098
	-1.73897	0.02469	-1.74214	0.00813			-14.8353	0.88246							35.6833	-4.05556
	-1.73848	0.05928	-1.74166	-0.06623			-14.8314	0.16802							35.85	-4.07058
	-1.73799	0.00336	-1.74117	-0.00871			-14.8276	0.03281							36.0167	-4.0664
	-1.7375	-0.02788	-1.74068	-0.06102			-14.8238	-0.56581							36.1833	-4.05822
	-1.73702	0.01279	-1.74019	-0.03518			-14.8199	-0.54593							36.35	-4.05138
	-1.73653	-0.00477	-1.7397	-0.04046			-14.8161	-0.14817							36.5167	-4.05138
	-1.73604	0.0535	-1.73921	-0.01884			-14.8123	-0.47048							36.6833	-4.05138
	-1.73555	-0.01576	-1.73872	-0.00252			-14.8084	0.5469							36.85	-4.06231
	-1.73506	0.00566	-1.73823	0.01127			-14.8046	0.10262							37.0167	-4.06098
	-1.73457	0.0308	-1.73774	0.02002			-14.8008	-0.10463							37.1833	-4.05413
	-1.73408	0.01839	-1.73725	0.01647			-14.797	0.12578							37.35	-4.04596
	-1.73359	-0.04172	-1.73676	0.00974			-14.7931	-0.66144							37.5167	-4.05689
	-1.7331	-0.05627	-1.73627	-0.00579			-14.7893	-0.65037							37.6833	-4.05556
	-1.73261	-0.00819	-1.73578	0.02077			-14.7855	-0.83973							37.85	-4.04596
	-1.73212	-0.00279	-1.73529	-0.05543			-14.7816	-0.91006							38.0167	-4.05689
	-1.73163	-0.00754	-1.73481	-0.03749			-14.7778	-0.53648							38.1833	-4.05004
	-1.73114	0.04733	-1.73432	0.03337			-14.774	-0.4714							38.35	-4.04871
	-1.73065	-0.03935	-1.73383	-0.0321			-14.7701	-0.28842							38.5167	-4.05413
	-1.73017	0.0233	-1.73334	-0.03826			-14.7663	-0.69581							38.6833	-4.05004
	-1.72968	0.02087	-1.73285	-0.03924			-14.7625	0.39779							38.85	-4.05556
	-1.72919	0.02886	-1.73236	-0.02375			-14.7586	0.60627							39.0167	-4.02684
	-1.7287	0.00752	-1.73187	-0.02106			-14.7548	-0.01593							39.1833	-4.05138
	-1.72821	-0.02013	-1.73138	-0.01647			-14.751	-0.01435							39.35	-4.0432
	-1.72772	0.00145	-1.73089	-0.03295			-14.7471	-0.40537							39.5167	-4.03369
	-1.72723	-0.04827	-1.7304	-0.03709			-14.7433	-0.77183							39.6833	-4.03911
	-1.72674	-0.05097	-1.72991	-0.03304			-14.7395	0.42544							39.85	-4.02409
	-1.72625	-0.06877	-1.72942	0.02502			-14.7356	1.11034							40.0167	-4.0432
	-1.72576	-0.05359	-1.72893	0.01544			-14.7318	0.01872							40.1833	-4.04462
	-1.72527	0.01427	-1.72844	-0.01376			-14.728	-0.66565							40.35	-4.02684
	-1.72478	-0.03304	-1.72796	-0.03553			-14.7241	0.41904							40.5167	-4.03369
	-1.72429	-0.01263	-1.72747	0.0257			-14.7203	0.80854							40.6833	-4.03369
	-1.7238	-0.00255	-1.72698	-0.04702			-14.7165	-0.42668							40.85	-4.02409
	-1.72332	-0.00852	-1.72649	-0.02813			-14.7126	-0.33394							41.0167	-4.0296
	-1.72283	0.00439	-1.726	-0.11156			-14.7088	-0.7016							41.1833	-4.02
	-1.72234	-0.05396	-1.72551	-0.000526315			-14.705	-0.06573							41.35	-4.03093
	-1.72185	0.00216	-1.72502	-0.10886			-14.7011	0.85732							41.5167	-4.02
	-1.72136	-0.02648	-1.72453	-0.07838			-14.6973	0.1541							41.6833	-4.02542
	-1.72087	-0.02928	-1.72404	0.00333			-14.6935	-0.68336							41.85	-4.01867
	-1.72038	0.00207	-1.72355	-0.06505			-14.6896	-0.14867							42.0167	-4.02
	-1.71989	-0.0068	-1.72306	-0.05652			-14.6858	0.12561							42.1833	-4.01591
	-1.7194	0.02985	-1.72257	-0.0207			-14.682	0.03741							42.35	-4.01867
	-1.71891	-0.00104	-1.72208	-0.01972			-14.6782	0.00381							42.5167	-4.0296
	-1.71842	0.02015	-1.72159	0.05532			-14.6743	-0.60795							42.6833	-4.02542
	-1.71793	0.00261	-1.72111	-0.02913			-14.6705	-0.45254							42.85	-4.01458
	-1.71744	0.01104	-1.72062	-0.00945			-14.6667	-0.37319							43.0167	-4.02
	-1.71695	0.01956	-1.72013	-0.02904			-14.6628	0.17997							43.1833	-4.01182
	-1.71647	-0.02229	-1.71964	-0.01807			-14.659	0.08835							43.35	-4.01458
	-1.71598	0.01763	-1.71915	-0.02306			-14.6552	-0.6812							43.5167	-4.01867
	-1.71549	-0.00562	-1.71866	0.0097			-14.6513	-0.43385							43.6833	-4.01591
	-1.715	0.01639	-1.71817	-0.07595			-14.6475	-0.64915							43.85	-4.01316
	-1.71451	-0.02589	-1.71768	0.03216			-14.6437	-0.94098							44.0167	-4.01867
	-1.71402	-0.04361	-1.71719	0.01194			-14.6398	-0.13061							44.1833	-4.01867
	-1.71353	0.02042	-1.7167	0.02867			-14.636	-0.43797							44.35	-4.02276
	-1.71304	0.04927	-1.71621	0.05046			-14.6322	-0.35442							44.5167	-4.0296
	-1.71255	-0.05803	-1.71572	0.01966			-14.6283	-1.47526							44.6833	-4.01591
	-1.71206	0.02167	-1.71523	-0.01766			-14.6245	-1.18529							44.85	-4.02684
	-1.71157	-0.01896	-1.71474	-0.00498			-14.6207	-0.97557							45.0167	-4.01591
	-1.71108	-0.02046	-1.71426	-0.04141			-14.6168	-0.07699							45.1833	-4.01316
	-1.71059	0.00551	-1.71377	-0.01088			-14.613	-0.56834							45.35	-4.02542
	-1.7101	-0.03072	-1.71328	0.01741			-14.6092	-0.60216							45.5167	-4.01867
	-1.70962	-0.0328	-1.71279	0.05523			-14.6053	0.11365							45.6833	-4.02
	-1.70913	0.05369	-1.7123	-0.02396			-14.6015	-0.6074							45.85	-4.01867
	-1.70864	0.05519	-1.71181	-0.05774			-14.5977	-0.8251							46.0167	-4.02
	-1.70815	0.03993	-1.71132	0.009			-14.5938	0.09526							46.1833	-4.01724
	-1.70766	-0.03339	-1.71083	0.01109			-14.59	0.06246							46.35	-4.01591
	-1.70717	0.02769	-1.71034	0.03063			-14.5862	-0.40403							46.5167	-4.01867
	-1.70668	-0.01587	-1.70985	0.00402			-14.5823	-0.39495							46.6833	-4.02542
	-1.70619	0.0141	-1.70936	-0.05233			-14.5785	0.52497							46.85	-4.02818
	-1.7057	0.0473	-1.70887	0.07516			-14.5747	0.80293							47.0167	-4.02542
	-1.70521	-0.02295	-1.70838	-0.02553			-14.5708	0.92132							47.1833	-4.02542
	-1.70472	-0.05172	-1.70789	0.00423			-14.567	0.56231							47.35	-4.02542
	-1.70423	0.00498	-1.70741	0.00603			-14.5632	0.58215							47.5167	-4.02276
	-1.70374	0.02157	-1.70692	0.03852			-14.5593	0.23443							47.6833	-4.01867
	-1.70325	0.03897	-1.70643	0.02284			-14.5555	1.06419							47.85	-4.01724
	-1.70277	-0.00907	-1.70594	0.01038			-14.5517	-0.32418							48.0167	-4.03227
	-1.70228	-0.09751	-1.70545	0.02256			-14.5479	-0.48698							48.1833	-4.02818
	-1.70179	0.00954	-1.70496	-0.04902			-14.544	0.44139							48.35	-4.01867
	-1.7013	-0.02051	-1.70447	-0.03535			-14.5402	-0.20993							48.5167	-4.01182
	-1.70081	-0.00353	-1.70398	0.00894			-14.5364	0.0816							48.6833	-4.01867
	-1.70032	-0.04491	-1.70349	-0.01412			-14.5325	-0.29396							48.85	-4.01458
	-1.69983	0.0035	-1.703	0.01585			-14.5287	-0.34828							49.0167	-4.00907
	-1.69934	0.00793	-1.70251	0.01459			-14.5249	0.23079							49.1833	-4.02133
	-1.69885	-0.00485	-1.70202	-0.06904			-14.521	0.4273							49.35	-4.01458
	-1.69836	-0.02584	-1.70153	0.05529			-14.5172	-0.17282							49.5167	-4.01591
	-1.69787	-0.05553	-1.70104	0.00251			-14.5134	-1.31087							49.6833	-4.02818
	-1.69738	-0.01732	-1.70056	0.04356			-14.5095	-0.93093							49.85	-4.01316
	-1.69689	0.00652	-1.70007	0.00877			-14.5057	-0.26603							50.0167	-4.01316
	-1.6964	0.000383786	-1.69958	0.03159			-14.5019	-0.05718							50.1833	-4.01182
	-1.69592	-0.01758	-1.69909	0.05039			-14.498	-0.93051							50.35	-4.01867
	-1.69543	0.01573	-1.6986	0.05577			-14.4942	-0.65423							50.5167	-4.0104
	-1.69494	-0.01959	-1.69811	0.00933			-14.4904	0.06836							50.6833	-4.00364
	-1.69445	-0.05052	-1.69762	-0.02595			-14.4865	-1.15559							50.85	-4.01867
	-1.69396	-0.02281	-1.69713	-0.00626			-14.4827	-0.7704							51.0167	-3.99813
	-1.69347	0.02869	-1.69664	0.03061			-14.4789	-1.26401							51.1833	-4.01182
	-1.69298	-0.04852	-1.69615	0.03176			-14.475	-0.7518							51.35	-3.99538
	-1.69249	0.02834	-1.69566	0.00985			-14.4712	-0.62042							51.5167	-4.0104
	-1.692	0.03546	-1.69517	0.05898			-14.4674	-0.22699							51.6833	-3.9968
	-1.69151	0.0192	-1.69468	-0.03079			-14.4635	1.01487							51.85	-4.01867
	-1.69102	-0.06887	-1.69419	-0.01902			-14.4597	0.87169							52.0167	-3.99813
	-1.69053	-0.04115	-1.69371	-0.04312			-14.4559	-0.2563							52.1833	-3.99404
	-1.69004	-0.01643	-1.69322	-0.08458			-14.452	-0.23895							52.35	-3.9968
	-1.68955	-0.03136	-1.69273	-0.01599			-14.4482	0.36045							52.5167	-3.99956
	-1.68907	-0.01202	-1.69224	-0.07563			-14.4444	0.19559							52.6833	-3.99538
	-1.68858	-0.00818	-1.69175	0.00788			-14.4405	-0.03582							52.85	-3.98996
	-1.68809	-0.02582	-1.69126	-0.00282			-14.4367	0.08888							53.0167	-4.00907
	-1.6876	-0.02864	-1.69077	0.00174			-14.4329	0.07458							53.1833	-3.99271
	-1.68711	0.01315	-1.69028	0.06372			-14.4291	0.12852							53.35	-3.99271
	-1.68662	-0.04369	-1.68979	-0.01087			-14.4252	0.78794							53.5167	-3.9872
	-1.68613	-0.00437	-1.6893	0.03164			-14.4214	-0.62296							53.6833	-3.9872
	-1.68564	0.00218	-1.68881	0.02548			-14.4176	-0.64314							53.85	-3.98036
	-1.68515	0.02061	-1.68832	0.0229			-14.4137	-0.04432							54.0167	-3.97902
	-1.68466	0.02292	-1.68783	-0.05299			-14.4099	-0.279							54.1833	-3.98996
	-1.68417	0.02478	-1.68734	0.01528			-14.4061	-0.54513							54.35	-3.98453
	-1.68368	-0.00193	-1.68686	-0.03721			-14.4022	-0.34977							54.5167	-3.99538
	-1.68319	-0.01411	-1.68637	0.0015			-14.3984	-0.07754							54.6833	-3.97627
	-1.6827	-0.02397	-1.68588	0.00347			-14.3946	0.456							54.85	-3.9872
	-1.68222	0.03112	-1.68539	-0.00932			-14.3907	0.39494							55.0167	-3.98996
	-1.68173	-0.00373	-1.6849	0.00468			-14.3869	-0.20963							55.1833	-3.99129
	-1.68124	-0.01184	-1.68441	-0.02007			-14.3831	-1.17176							55.35	-4.00222
	-1.68075	-0.03112	-1.68392	0.04121			-14.3792	-1.65206							55.5167	-3.99271
	-1.68026	-0.05735	-1.68343	0.00756			-14.3754	-1.80737							55.6833	-3.99404
	-1.67977	-0.03162	-1.68294	-0.00384			-14.3716	-0.60813							55.85	-3.98036
	-1.67928	0.05515	-1.68245	-0.05647			-14.3677	-0.7971							56.0167	-3.99404
	-1.67879	-0.01494	-1.68196	-0.04219			-14.3639	-0.04573							56.1833	-3.99129
	-1.6783	0.02995	-1.68147	-0.01498			-14.3601	0.13215							56.35	-3.98453
	-1.67781	0.01672	-1.68098	-0.0525			-14.3562	0.72229							56.5167	-3.98036
	-1.67732	0.01669	-1.68049	-0.01848			-14.3524	0.14145							56.6833	-3.95307
	-1.67683	-0.02274	-1.68001	0.01726			-14.3486	-0.59317							56.85	-4.01182
	-1.67634	0.00824	-1.67952	-0.02609			-14.3447	-0.58275							57.0167	-3.72907
	-1.67585	-0.00263	-1.67903	-0.03933			-14.3409	0.40978							57.1833	-3.88613
	-1.67537	-0.01894	-1.67854	0.01253			-14.3371	-0.21339							57.35	-3.8848
	-1.67488	0.00954	-1.67805	-0.06766			-14.3332	-0.14119							57.5167	-3.93529
	-1.67439	-0.01677	-1.67756	0.02195			-14.3294	0.00128							57.6833	-3.94489
	-1.6739	0.00726	-1.67707	0.02857			-14.3256	0.20442							57.85	-3.94898
	-1.67341	0.000860282	-1.67658	-0.04952			-14.3217	0.96313							58.0167	-3.99538
	-1.67292	0.03587	-1.67609	0.00481			-14.3179	1.25661							58.1833	-3.9176
	-1.67243	-0.02301	-1.6756	-0.01333			-14.3141	-0.04652							58.35	-3.93529
	-1.67194	-0.08111	-1.67511	-0.04192			-14.3103	-0.51998							58.5167	-3.93529
	-1.67145	-0.0474	-1.67462	0.0164			-14.3064	-1.07501							58.6833	-3.94764
	-1.67096	0.02667	-1.67413	-0.02937			-14.3026	-0.79337							58.85	-3.94764
	-1.67047	-0.01631	-1.67364	-0.00865			-14.2988	-0.21244							59.0167	-3.96267
	-1.66998	0.03489	-1.67316	-0.01673			-14.2949	0.02148							59.1833	-3.95716
	-1.66949	0.02284	-1.67267	-0.08353			-14.2911	-1.36374							59.35	-3.96676
	-1.669	0.00122	-1.67218	-0.05181			-14.2873	-0.57588							59.5167	-3.96267
	-1.66852	0.02102	-1.67169	0.04428			-14.2834	0.0374							59.6833	-3.97084
	-1.66803	-0.04669	-1.6712	0.00373			-14.2796	0.45469							59.85	-3.95582
	-1.66754	0.00246	-1.67071	-0.04224			-14.2758	0.51596							60.0167	-3.964
	-1.66705	-0.01679	-1.67022	-0.05872			-14.2719	0.90922
	-1.66656	0.02331	-1.66973	0.023			-14.2681	0.12344
	-1.66607	0.00531	-1.66924	0.02075			-14.2643	0.2264
	-1.66558	0.0409	-1.66875	-0.03747			-14.2604	-0.89516
	-1.66509	-0.03258	-1.66826	0.0637			-14.2566	0.26477
	-1.6646	-0.08332	-1.66777	0.04484			-14.2528	0.59996
	-1.66411	-0.03577	-1.66728	-0.0379			-14.2489	0.76466
	-1.66362	0.01749	-1.66679	-0.01371			-14.2451	-0.62097
	-1.66313	0.07367	-1.66631	0.02725			-14.2413	0.3075
	-1.66264	-0.0677	-1.66582	-0.06898			-14.2374	0.2794
	-1.66215	-0.05521	-1.66533	0.00991			-14.2336	-1.47041
	-1.66167	0.01128	-1.66484	-0.00192			-14.2298	0.04895
	-1.66118	-0.04271	-1.66435	-0.09394			-14.2259	1.10598
	-1.66069	-0.01161	-1.66386	-0.02344			-14.2221	1.13013
	-1.6602	-0.0649	-1.66337	-0.01001			-14.2183	0.08125
	-1.65971	-0.01137	-1.66288	0.01056			-14.2144	0.9015
	-1.65922	-0.0218	-1.66239	0.00162			-14.2106	1.06198
	-1.65873	0.01929	-1.6619	-0.01469			-14.2068	0.43628
	-1.65824	-0.0361	-1.66141	-0.07883			-14.2029	0.51309
	-1.65775	0.01289	-1.66092	0.0528			-14.1991	-0.01928
	-1.65726	-0.02333	-1.66043	-0.00866			-14.1953	-0.48404
	-1.65677	-0.01691	-1.65994	0.01011			-14.1914	-0.0958
	-1.65628	-0.04203	-1.65946	0.01505			-14.1876	-0.23058
	-1.65579	0.0375	-1.65897	-0.01348			-14.1838	-0.09674
	-1.6553	0.03577	-1.65848	-0.08349			-14.18	0.79601
	-1.65482	-1.32839e-05	-1.65799	0.01235			-14.1761	0.31035
	-1.65433	0.06889	-1.6575	-0.02784			-14.1723	0.18845
	-1.65384	-0.05868	-1.65701	-0.06375			-14.1685	0.20342
	-1.65335	0.00481	-1.65652	-0.0142			-14.1646	0.1994
	-1.65286	0.01467	-1.65603	-0.06063			-14.1608	-0.76724
	-1.65237	-0.01016	-1.65554	-0.01821			-14.157	-0.53333
	-1.65188	-0.03761	-1.65505	-0.03523			-14.1531	-0.1957
	-1.65139	0.08233	-1.65456	-0.04198			-14.1493	1.10807
	-1.6509	-0.0121	-1.65407	0.02833			-14.1455	0.38675
	-1.65041	0.02169	-1.65358	-0.03435			-14.1416	0.06532
	-1.64992	-0.00129	-1.65309	-0.00274			-14.1378	-0.61884
	-1.64943	0.03642	-1.65261	0.02876			-14.134	0.00094167
	-1.64894	-0.04117	-1.65212	-0.02237			-14.1301	0.4942
	-1.64845	-0.00261	-1.65163	-0.07639			-14.1263	0.11277
	-1.64797	-0.0087	-1.65114	-0.00814			-14.1225	-0.45404
	-1.64748	-0.0051	-1.65065	-0.03359			-14.1186	-0.42872
	-1.64699	0.01914	-1.65016	0.00274			-14.1148	0.30028
	-1.6465	-0.03947	-1.64967	-0.01145			-14.111	0.89327
	-1.64601	0.00211	-1.64918	-0.0207			-14.1071	-0.26186
	-1.64552	0.02083	-1.64869	-0.02801			-14.1033	-0.36655
	-1.64503	-0.00847	-1.6482	-0.08082			-14.0995	-0.22071
	-1.64454	-0.02523	-1.64771	0.01464			-14.0956	0.14452
	-1.64405	-0.000941686	-1.64722	0.03223			-14.0918	-0.14303
	-1.64356	0.01778	-1.64673	0.02642			-14.088	-0.54476
	-1.64307	-0.00417	-1.64624	-0.04286			-14.0841	-0.40186
	-1.64258	-0.00982	-1.64576	0.05624			-14.0803	0.5252
	-1.64209	0.07122	-1.64527	-0.02117			-14.0765	-0.18878
	-1.6416	-0.0093	-1.64478	0.00719			-14.0726	0.4697
	-1.64112	-0.02107	-1.64429	-0.04114			-14.0688	0.95955
	-1.64063	-0.05009	-1.6438	-0.0051			-14.065	0.43752
	-1.64014	-0.01523	-1.64331	0.00252			-14.0612	1.13392
	-1.63965	0.01204	-1.64282	0.08233			-14.0573	0.32078
	-1.63916	-0.06535	-1.64233	-0.00394			-14.0535	-0.17632
	-1.63867	0.00514	-1.64184	0.00423			-14.0497	0.22581
	-1.63818	-0.01493	-1.64135	-0.00636			-14.0458	0.76659
	-1.63769	0.01636	-1.64086	0.00302			-14.042	1.50862
	-1.6372	-0.02643	-1.64037	-0.01651			-14.0382	0.52049
	-1.63671	0.06301	-1.63988	-0.01426			-14.0343	0.56085
	-1.63622	0.01933	-1.63939	-0.000194914			-14.0305	-0.4213
	-1.63573	0.01328	-1.63891	0.000888235			-14.0267	-0.0559
	-1.63524	0.04828	-1.63842	-0.0157			-14.0228	-0.42858
	-1.63475	-0.0317	-1.63793	-0.00983			-14.019	0.03423
	-1.63427	0.02234	-1.63744	0.01721			-14.0152	-0.52218
	-1.63378	0.02509	-1.63695	0.01318			-14.0113	-1.11549
	-1.63329	-0.00428	-1.63646	-0.00261			-14.0075	-1.27304
	-1.6328	-0.02061	-1.63597	-0.01601			-14.0037	-0.67037
	-1.63231	0.03247	-1.63548	0.04603			-13.9998	0.55432
	-1.63182	-0.02835	-1.63499	0.00249			-13.996	0.40863
	-1.63133	0.03302	-1.6345	0.06054			-13.9922	0.42208
	-1.63084	-0.07657	-1.63401	-0.04857			-13.9883	0.62669
	-1.63035	0.02226	-1.63352	0.0928			-13.9845	-0.07335
	-1.62986	0.01236	-1.63303	-0.02885			-13.9807	-0.16458
	-1.62937	0.00871	-1.63254	0.00958			-13.9768	-0.03687
	-1.62888	0.00993	-1.63206	0.01904			-13.973	-0.15013
	-1.62839	-0.01374	-1.63157	0.02456			-13.9692	-0.15094
	-1.6279	0.00899	-1.63108	-0.0201			-13.9653	0.27967
	-1.62742	0.05976	-1.63059	0.03383			-13.9615	0.95393
	-1.62693	0.01133	-1.6301	-0.04675			-13.9577	0.02451
	-1.62644	-0.00979	-1.62961	-0.01522			-13.9538	-0.51046
	-1.62595	0.02571	-1.62912	-0.03574			-13.95	-0.08717
	-1.62546	-0.04149	-1.62863	-0.01142			-13.9462	0.34935
	-1.62497	-0.00818	-1.62814	0.03289			-13.9424	-0.5181
	-1.62448	-0.00759	-1.62765	0.00529			-13.9385	-0.07804
	-1.62399	0.01085	-1.62716	0.00315			-13.9347	0.20899
	-1.6235	0.04739	-1.62667	-0.04141			-13.9309	-0.05406
	-1.62301	-0.01515	-1.62618	0.00692			-13.927	-0.21744
	-1.62252	0.00946	-1.62569	-0.03796			-13.9232	0.03064
	-1.62203	0.00935	-1.62521	-0.03262			-13.9194	1.11857
	-1.62154	-0.0879	-1.62472	0.06695			-13.9155	0.50569
	-1.62105	-0.04461	-1.62423	0.02031			-13.9117	-0.18998
	-1.62057	0.02461	-1.62374	0.01433			-13.9079	0.19035
	-1.62008	-0.00825	-1.62325	0.02167			-13.904	0.17585
	-1.61959	0.06169	-1.62276	-0.01129			-13.9002	-0.47998
	-1.6191	0.02553	-1.62227	0.0045			-13.8964	-0.23232
	-1.61861	-0.00723	-1.62178	0.01277			-13.8925	0.40206
	-1.61812	-0.02353	-1.62129	0.01223			-13.8887	0.1845
	-1.61763	-0.03952	-1.6208	-0.03479			-13.8849	0.17394
	-1.61714	0.03548	-1.62031	0.01755			-13.881	0.48496
	-1.61665	-0.02494	-1.61982	-0.06777			-13.8772	0.21003
	-1.61616	-0.0471	-1.61933	-0.03126			-13.8734	-0.29846
	-1.61567	0.05843	-1.61884	0.00873			-13.8695	0.09906
	-1.61518	0.00702	-1.61836	0.01331			-13.8657	0.08499
	-1.61469	-0.04283	-1.61787	0.0123			-13.8619	0.68915
	-1.6142	-0.01893	-1.61738	0.03749			-13.858	1.25591
	-1.61372	-0.0489	-1.61689	-0.06219			-13.8542	-0.16619
	-1.61323	0.03194	-1.6164	0.01902			-13.8504	0.45116
	-1.61274	-0.02468	-1.61591	-0.06185			-13.8465	0.82182
	-1.61225	0.02645	-1.61542	-0.00606			-13.8427	0.34542
	-1.61176	0.03041	-1.61493	-0.0029			-13.8389	0.12737
	-1.61127	0.02387	-1.61444	0.00494			-13.835	0.08759
	-1.61078	-0.06827	-1.61395	-0.0539			-13.8312	-0.48835
	-1.61029	0.00781	-1.61346	-0.000590676			-13.8274	-0.87041
	-1.6098	0.000292846	-1.61297	-0.01424			-13.8235	-0.66928
	-1.60931	0.03915	-1.61248	-0.03873			-13.8197	0.23162
	-1.60882	-0.06685	-1.61199	0.02969			-13.8159	-0.50097
	-1.60833	-0.01736	-1.61151	0.01545			-13.8121	-0.89633
	-1.60784	0.03498	-1.61102	-0.01221			-13.8082	-1.4658
	-1.60735	0.00873	-1.61053	0.02292			-13.8044	-0.17227
	-1.60687	-0.02329	-1.61004	0.00587			-13.8006	0.17701
	-1.60638	-0.01986	-1.60955	-0.11003			-13.7967	-0.01319
	-1.60589	0.009	-1.60906	0.07394			-13.7929	0.17591
	-1.6054	-0.06644	-1.60857	-0.02726			-13.7891	0.95351
	-1.60491	-0.01954	-1.60808	-0.00136			-13.7852	0.32819
	-1.60442	-0.02837	-1.60759	0.02696			-13.7814	0.12144
	-1.60393	-0.0059	-1.6071	-0.04601			-13.7776	-0.37372
	-1.60344	0.02499	-1.60661	-0.01197			-13.7737	-0.19099
	-1.60295	-0.06835	-1.60612	-0.05342			-13.7699	0.60922
	-1.60246	0.00299	-1.60563	0.04596			-13.7661	0.09049
	-1.60197	-0.03997	-1.60514	-0.02025			-13.7622	0.00163
	-1.60148	0.0029	-1.60466	-0.00118			-13.7584	-0.2026
	-1.60099	0.0747	-1.60417	0.06166			-13.7546	0.71125
	-1.6005	-0.03754	-1.60368	0.00318			-13.7507	0.06057
	-1.60002	0.05289	-1.60319	-0.000716573			-13.7469	0.5482
	-1.59953	-0.05944	-1.6027	0.04728			-13.7431	-0.47406
	-1.59904	-0.00454	-1.60221	0.00276			-13.7392	0.45277
	-1.59855	0.01267	-1.60172	-0.03868			-13.7354	0.06799
	-1.59806	0.03236	-1.60123	-0.01614			-13.7316	-0.76741
	-1.59757	-0.05355	-1.60074	0.00286			-13.7277	-0.27426
	-1.59708	-0.00928	-1.60025	-0.04171			-13.7239	0.00685
	-1.59659	-0.04877	-1.59976	0.02632			-13.7201	0.21743
	-1.5961	0.04643	-1.59927	0.00242			-13.7162	0.58648
	-1.59561	0.00962	-1.59878	0.0471			-13.7124	0.28166
	-1.59512	-0.000719003	-1.59829	-0.04111			-13.7086	0.45281
	-1.59463	0.00346	-1.59781	-0.01603			-13.7047	-0.03876
	-1.59414	0.00927	-1.59732	0.00243			-13.7009	0.10761
	-1.59365	0.03683	-1.59683	0.01614			-13.6971	0.40066
	-1.59317	-0.00925	-1.59634	-0.00468			-13.6933	0.66703
	-1.59268	-0.01324	-1.59585	-0.03858			-13.6894	0.87638
	-1.59219	-0.09002	-1.59536	-0.11402			-13.6856	0.80617
	-1.5917	-0.00886	-1.59487	-0.01817			-13.6818	0.2878
	-1.59121	-0.00399	-1.59438	0.0249			-13.6779	-0.30344
	-1.59072	-0.05237	-1.59389	0.02455			-13.6741	-0.39545
	-1.59023	0.04273	-1.5934	-0.03181			-13.6703	-0.16748
	-1.58974	0.0141	-1.59291	-0.02797			-13.6664	0.11316
	-1.58925	-0.05453	-1.59242	-0.04296			-13.6626	0.17393
	-1.58876	0.1033	-1.59193	0.01584			-13.6588	0.13657
	-1.58827	-0.01376	-1.59144	0.05144			-13.6549	0.09615
	-1.58778	0.02349	-1.59096	0.06205			-13.6511	0.80153
	-1.58729	0.04253	-1.59047	-0.0212			-13.6473	0.6155
	-1.5868	0.02397	-1.58998	-0.02229			-13.6434	0.52804
	-1.58632	-0.04411	-1.58949	2.03784e-05			-13.6396	0.13259
	-1.58583	-0.00648	-1.589	-0.05843			-13.6358	-0.33911
	-1.58534	-0.10091	-1.58851	0.03446			-13.6319	0.34655
	-1.58485	0.06933	-1.58802	-0.00596			-13.6281	-1.14751
	-1.58436	0.04716	-1.58753	-0.00899			-13.6243	-0.69182
	-1.58387	-0.05556	-1.58704	0.01707			-13.6204	-0.49407
	-1.58338	-0.00192	-1.58655	0.0723			-13.6166	-0.79297
	-1.58289	-0.02522	-1.58606	0.00391			-13.6128	-0.36486
	-1.5824	-0.00809	-1.58557	-0.07206			-13.6089	-0.06579
	-1.58191	0.11743	-1.58508	-0.05382			-13.6051	0.21034
	-1.58142	0.06329	-1.58459	-0.00723			-13.6013	0.23242
	-1.58093	0.01975	-1.5841	-0.03596			-13.5974	0.60253
	-1.58044	-0.0527	-1.58362	-0.01279			-13.5936	0.58978
	-1.57995	-0.04469	-1.58313	-0.05285			-13.5898	0.03467
	-1.57947	0.00161	-1.58264	-0.07365			-13.5859	0.13963
	-1.57898	0.01451	-1.58215	0.10731			-13.5821	-0.33372
	-1.57849	-0.04394	-1.58166	-0.07042			-13.5783	-0.55763
	-1.578	0.01957	-1.58117	-0.04592			-13.5745	-0.19332
	-1.57751	0.01234	-1.58068	-0.00955			-13.5706	-0.81712
	-1.57702	0.08795	-1.58019	-0.06495			-13.5668	-0.35931
	-1.57653	-0.02768	-1.5797	-0.02256			-13.563	0.26729
	-1.57604	0.00399	-1.57921	-0.04698			-13.5591	0.15122
	-1.57555	-0.03601	-1.57872	-0.01898			-13.5553	-0.14732
	-1.57506	-0.07043	-1.57823	0.0509			-13.5515	-0.11758
	-1.57457	-0.02989	-1.57774	-0.01874			-13.5476	-0.39315
	-1.57408	-0.09958	-1.57725	-0.03164			-13.5438	-0.30784
	-1.57359	0.02225	-1.57677	0.01007			-13.54	0.21121
	-1.5731	-0.03212	-1.57628	-0.02073			-13.5361	-0.762
	-1.57262	0.000457354	-1.57579	-0.03935			-13.5323	-0.14707
	-1.57213	-0.01327	-1.5753	-0.05849			-13.5285	0.26238
	-1.57164	-0.02499	-1.57481	-0.01339			-13.5246	-0.63526
	-1.57115	-0.06519	-1.57432	0.01888			-13.5208	-0.73399
	-1.57066	-0.06547	-1.57383	0.00681			-13.517	-0.81928
	-1.57017	-0.04282	-1.57334	-0.06343			-13.5131	-0.56788
	-1.56968	0.04539	-1.57285	-0.01055			-13.5093	-0.18702
	-1.56919	-0.02095	-1.57236	0.03193			-13.5055	0.76434
	-1.5687	0.03156	-1.57187	0.01825			-13.5016	0.88172
	-1.56821	0.03305	-1.57138	-0.01708			-13.4978	-0.0118
	-1.56772	-0.0889	-1.57089	-0.00372			-13.494	0.88008
	-1.56723	-0.03507	-1.5704	-0.02726			-13.4901	0.0145
	-1.56674	0.03585	-1.56992	0.05201			-13.4863	1.08107
	-1.56625	-0.05314	-1.56943	-0.0561			-13.4825	0.41441
	-1.56577	-0.0582	-1.56894	0.01483			-13.4786	0.45401
	-1.56528	-0.06851	-1.56845	-0.02547			-13.4748	-0.39482
	-1.56479	0.05065	-1.56796	-0.04609			-13.471	0.00145
	-1.5643	0.06614	-1.56747	-0.00129			-13.4671	-0.16294
	-1.56381	0.03423	-1.56698	0.00112			-13.4633	-0.1355
	-1.56332	0.01343	-1.56649	-0.04288			-13.4595	0.41404
	-1.56283	0.00538	-1.566	-0.05694			-13.4556	0.81374
	-1.56234	-0.01004	-1.56551	-0.04352			-13.4518	-0.23478
	-1.56185	0.05169	-1.56502	0.04019			-13.448	-0.45862
	-1.56136	-0.02226	-1.56453	-0.04569			-13.4442	-0.10927
	-1.56087	0.02715	-1.56404	0.06273			-13.4403	-0.14737
	-1.56038	-0.00501	-1.56355	-0.0068			-13.4365	0.26149
	-1.55989	0.02894	-1.56307	-0.03854			-13.4327	1.08135
	-1.5594	0.00769	-1.56258	0.01104			-13.4288	0.77328
	-1.55892	-0.03362	-1.56209	0.05286			-13.425	0.68957
	-1.55843	0.03832	-1.5616	-0.02649			-13.4212	-0.48338
	-1.55794	0.05185	-1.56111	-0.01162			-13.4173	-0.80902
	-1.55745	0.01642	-1.56062	0.00155			-13.4135	-0.25792
	-1.55696	0.00119	-1.56013	-0.03402			-13.4097	-0.40211
	-1.55647	-0.00368	-1.55964	-0.02879			-13.4058	-0.52215
	-1.55598	0.00149	-1.55915	-0.05487			-13.402	0.0584
	-1.55549	-0.06737	-1.55866	0.03113			-13.3982	-0.03211
	-1.555	0.08136	-1.55817	-0.01165			-13.3943	-0.69488
	-1.55451	-0.02632	-1.55768	0.00673			-13.3905	0.21973
	-1.55402	-0.07227	-1.55719	-0.03028			-13.3867	0.00362
	-1.55353	0.00743	-1.5567	0.06068			-13.3828	0.13591
	-1.55304	-0.02261	-1.55622	-0.01776			-13.379	-0.45103
	-1.55255	-0.03377	-1.55573	-0.03763			-13.3752	-0.88631
	-1.55207	-0.00856	-1.55524	0.00217			-13.3713	0.46475
	-1.55158	0.03804	-1.55475	0.04232			-13.3675	-0.54139
	-1.55109	0.00399	-1.55426	-0.01808			-13.3637	-0.22491
	-1.5506	-0.00819	-1.55377	-0.01195			-13.3598	-0.07781
	-1.55011	0.02324	-1.55328	-0.00806			-13.356	-0.08856
	-1.54962	-0.02935	-1.55279	-0.03801			-13.3522	-1.05036
	-1.54913	0.03122	-1.5523	0.02487			-13.3483	-0.22309
	-1.54864	0.000977925	-1.55181	-0.00279			-13.3445	-0.00794
	-1.54815	0.02573	-1.55132	0.01818			-13.3407	0.51811
	-1.54766	-0.01662	-1.55083	-0.02645			-13.3368	-0.13576
	-1.54717	-0.02787	-1.55034	0.02879			-13.333	-0.34567
	-1.54668	-0.004	-1.54985	0.04326			-13.3292	0.72465
	-1.54619	-0.01499	-1.54937	-0.09317			-13.3254	0.30494
	-1.5457	0.01404	-1.54888	0.07892			-13.3215	0.78684
	-1.54522	-0.02184	-1.54839	-0.02048			-13.3177	1.23497
	-1.54473	-0.01358	-1.5479	0.01681			-13.3139	1.42337
	-1.54424	0.07167	-1.54741	-0.01779			-13.31	0.6811
	-1.54375	-0.01199	-1.54692	0.01709			-13.3062	-0.25631
	-1.54326	0.00909	-1.54643	-0.02531			-13.3024	-0.12687
	-1.54277	0.01187	-1.54594	0.04858			-13.2985	0.15215
	-1.54228	0.02373	-1.54545	-0.07268			-13.2947	-0.5497
	-1.54179	0.00648	-1.54496	-0.02712			-13.2909	-0.23012
	-1.5413	-0.05401	-1.54447	-0.03135			-13.287	-0.25561
	-1.54081	0.02753	-1.54398	-0.01531			-13.2832	-0.02095
	-1.54032	-0.04803	-1.54349	0.08176			-13.2794	0.59904
	-1.53983	0.04984	-1.543	0.02445			-13.2755	1.38614
	-1.53934	0.01702	-1.54252	-0.02995			-13.2717	0.05705
	-1.53885	0.00397	-1.54203	0.01676			-13.2679	0.28552
	-1.53837	0.12051	-1.54154	-0.02232			-13.264	0.45439
	-1.53788	0.04849	-1.54105	0.03268			-13.2602	-0.05197
	-1.53739	-0.02695	-1.54056	-0.02607			-13.2564	0.12772
	-1.5369	0.04573	-1.54007	-0.07574			-13.2525	-0.06214
	-1.53641	-0.0019	-1.53958	0.00962			-13.2487	0.44632
	-1.53592	-0.1037	-1.53909	-0.07607			-13.2449	0.09654
	-1.53543	0.00574	-1.5386	0.02305			-13.241	-0.20702
	-1.53494	-0.03211	-1.53811	-0.09064			-13.2372	-0.29298
	-1.53445	-0.02814	-1.53762	0.00604			-13.2334	0.27215
	-1.53396	-0.03745	-1.53713	0.03364			-13.2295	0.000173193
	-1.53347	-0.05226	-1.53664	-0.06178			-13.2257	-0.40012
	-1.53298	-0.03779	-1.53615	-0.08445			-13.2219	0.17001
	-1.53249	0.02011	-1.53567	-0.07545			-13.218	0.95228
	-1.532	-0.0431	-1.53518	0.02288			-13.2142	0.51837
	-1.53152	0.00396	-1.53469	0.0687			-13.2104	0.50033
	-1.53103	-0.0441	-1.5342	0.06764			-13.2066	0.17371
	-1.53054	-0.11333	-1.53371	-0.04517			-13.2027	0.54403
	-1.53005	0.00301	-1.53322	-0.02778			-13.1989	0.27568
	-1.52956	-0.03542	-1.53273	0.01633			-13.1951	0.64496
	-1.52907	-0.02345	-1.53224	-0.02183			-13.1912	0.41759
	-1.52858	0.00102	-1.53175	-0.000946409			-13.1874	0.69516
	-1.52809	0.02943	-1.53126	0.01554			-13.1836	0.29126
	-1.5276	-0.04083	-1.53077	-0.01685			-13.1797	-0.52314
	-1.52711	0.03345	-1.53028	-0.02717			-13.1759	-1.48811
	-1.52662	0.0235	-1.52979	0.02524			-13.1721	-0.50371
	-1.52613	0.06163	-1.5293	-0.11428			-13.1682	-1.01556
	-1.52564	0.04233	-1.52882	-0.04749			-13.1644	-0.74693
	-1.52515	0.01043	-1.52833	-0.01132			-13.1606	-1.31515
	-1.52467	0.01824	-1.52784	0.01379			-13.1567	-1.51103
	-1.52418	0.01738	-1.52735	-0.0239			-13.1529	-0.39366
	-1.52369	0.00488	-1.52686	0.066			-13.1491	0.19233
	-1.5232	0.02796	-1.52637	-0.01188			-13.1452	1.27196
	-1.52271	0.03753	-1.52588	-0.0577			-13.1414	0.81275
	-1.52222	-0.02268	-1.52539	0.04095			-13.1376	-0.27102
	-1.52173	-0.05441	-1.5249	0.02446			-13.1337	0.10406
	-1.52124	-0.0035	-1.52441	0.05177			-13.1299	-0.05688
	-1.52075	0.04985	-1.52392	0.00209			-13.1261	-0.36758
	-1.52026	-0.033	-1.52343	0.01415			-13.1222	-1.0794
	-1.51977	-0.0351	-1.52294	0.00769			-13.1184	-0.67306
	-1.51928	0.00774	-1.52245	-0.03509			-13.1146	-0.3698
	-1.51879	-0.04551	-1.52197	0.00594			-13.1107	-0.04747
	-1.5183	0.0102	-1.52148	0.05383			-13.1069	-0.10263
	-1.51782	0.05344	-1.52099	-0.03942			-13.1031	0.42695
	-1.51733	-0.06935	-1.5205	0.04781			-13.0992	0.41301
	-1.51684	-0.00405	-1.52001	-0.05812			-13.0954	0.45714
	-1.51635	-0.00271	-1.51952	0.02585			-13.0916	-0.07364
	-1.51586	0.03458	-1.51903	-0.0106			-13.0877	-0.61569
	-1.51537	0.05599	-1.51854	-0.00431			-13.0839	-0.04898
	-1.51488	0.06137	-1.51805	-0.04903			-13.0801	-0.18838
	-1.51439	0.00275	-1.51756	0.04787			-13.0763	-0.67715
	-1.5139	-0.1086	-1.51707	-0.03853			-13.0724	-0.12076
	-1.51341	0.10323	-1.51658	-0.05426			-13.0686	-0.82099
	-1.51292	0.04151	-1.51609	-0.01711			-13.0648	-0.27196
	-1.51243	-0.03723	-1.5156	0.0201			-13.0609	0.08499
	-1.51194	0.00225	-1.51512	0.03137			-13.0571	0.21513
	-1.51145	0.07327	-1.51463	-0.05744			-13.0533	0.14817
	-1.51097	-0.05724	-1.51414	-0.04124			-13.0494	0.48482
	-1.51048	0.05049	-1.51365	0.00306			-13.0456	0.6257
	-1.50999	-0.01833	-1.51316	-0.00833			-13.0418	-0.36283
	-1.5095	-0.01704	-1.51267	-0.08145			-13.0379	-0.96507
	-1.50901	-0.02725	-1.51218	0.00873			-13.0341	-0.07445
	-1.50852	-0.00302	-1.51169	-0.01894			-13.0303	0.0071
	-1.50803	0.038	-1.5112	-0.03838			-13.0264	-0.77328
	-1.50754	-0.06421	-1.51071	-0.01318			-13.0226	-1.10836
	-1.50705	-0.10349	-1.51022	0.0633			-13.0188	-0.14416
	-1.50656	-0.06226	-1.50973	-0.04829			-13.0149	0.43357
	-1.50607	0.017	-1.50924	-0.00554			-13.0111	-0.00345
	-1.50558	0.02235	-1.50875	-0.04137			-13.0073	-0.60152
	-1.50509	-0.03486	-1.50827	-0.01671			-13.0034	-0.68838
	-1.5046	-0.03913	-1.50778	-0.04623			-12.9996	-1.4054
	-1.50412	0.00563	-1.50729	-0.08956			-12.9958	-0.8831
	-1.50363	0.12738	-1.5068	0.0671			-12.9919	-1.71299
	-1.50314	-0.00539	-1.50631	-0.00323			-12.9881	-0.73208
	-1.50265	-0.05719	-1.50582	-0.00915			-12.9843	-0.43573
	-1.50216	-0.0547	-1.50533	-0.02415			-12.9804	-1.02924
	-1.50167	-0.01836	-1.50484	0.01186			-12.9766	-0.36357
	-1.50118	-0.00785	-1.50435	-0.0689			-12.9728	-0.04248
	-1.50069	-0.07626	-1.50386	-0.0417			-12.9689	-0.13099
	-1.5002	0.07803	-1.50337	-0.06079			-12.9651	-0.10781
	-1.49971	-0.01355	-1.50288	0.04173			-12.9613	0.01676
	-1.49922	0.01067	-1.50239	0.00107			-12.9575	-0.0505
	-1.49873	0.05473	-1.5019	-0.06044			-12.9536	-0.32268
	-1.49824	-0.03873	-1.50142	0.02598			-12.9498	0.80144
	-1.49775	-0.006	-1.50093	-0.03128			-12.946	1.43491
	-1.49727	0.03142	-1.50044	-0.04802			-12.9421	1.37622
	-1.49678	0.0124	-1.49995	0.0396			-12.9383	0.39749
	-1.49629	0.0059	-1.49946	-0.04985			-12.9345	0.45913
	-1.4958	0.04172	-1.49897	0.002			-12.9306	0.83696
	-1.49531	-0.02244	-1.49848	-0.01909			-12.9268	0.68052
	-1.49482	0.0509	-1.49799	-0.02858			-12.923	0.44906
	-1.49433	-0.10458	-1.4975	-6.35449e-05			-12.9191	0.14541
	-1.49384	-0.03778	-1.49701	-0.02339			-12.9153	0.89904
	-1.49335	-0.087	-1.49652	2.72926e-05			-12.9115	-0.64336
	-1.49286	0.03653	-1.49603	0.02138			-12.9076	0.1018
	-1.49237	0.01606	-1.49554	0.03407			-12.9038	0.32108
	-1.49188	0.01624	-1.49505	-0.02039			-12.9	-0.52336
	-1.49139	-0.08858	-1.49457	-0.05125			-12.8961	-1.41045
	-1.4909	-0.05272	-1.49408	-0.01385			-12.8923	-0.77525
	-1.49042	0.00943	-1.49359	-0.1129			-12.8885	0.14468
	-1.48993	0.03971	-1.4931	-0.02574			-12.8846	0.4833
	-1.48944	0.03988	-1.49261	0.01406			-12.8808	0.54592
	-1.48895	-0.03322	-1.49212	-0.02275			-12.877	1.16138
	-1.48846	-0.00661	-1.49163	-0.00961			-12.8731	0.83318
	-1.48797	0.00242	-1.49114	-0.07071			-12.8693	0.45069
	-1.48748	-0.03232	-1.49065	-0.03457			-12.8655	-0.60731
	-1.48699	0.02037	-1.49016	0.0129			-12.8616	0.15109
	-1.4865	0.01354	-1.48967	-0.01727			-12.8578	0.14515
	-1.48601	0.03869	-1.48918	-0.01579			-12.854	0.14788
	-1.48552	-0.01338	-1.48869	0.02339			-12.8501	-0.02202
	-1.48503	-0.03633	-1.4882	-0.04188			-12.8463	0.02982
	-1.48454	0.0172	-1.48772	-0.07388			-12.8425	0.78054
	-1.48405	0.05265	-1.48723	-0.07422			-12.8387	-0.06426
	-1.48357	-0.04948	-1.48674	-0.05373			-12.8348	-0.90582
	-1.48308	0.02912	-1.48625	0.03615			-12.831	-0.81249
	-1.48259	-0.00369	-1.48576	-0.07444			-12.8272	-0.77159
	-1.4821	0.01031	-1.48527	-0.04903			-12.8233	-0.46787
	-1.48161	0.09116	-1.48478	0.000723475			-12.8195	-0.96789
	-1.48112	-0.05722	-1.48429	-0.05664			-12.8157	-0.16944
	-1.48063	-0.02982	-1.4838	-0.09675			-12.8118	0.42335
	-1.48014	-0.01205	-1.48331	-0.03182			-12.808	0.30543
	-1.47965	-0.01008	-1.48282	-0.00606			-12.8042	0.03428
	-1.47916	-0.00726	-1.48233	-0.05875			-12.8003	-0.96531
	-1.47867	-0.0067	-1.48184	-0.02798			-12.7965	-1.39541
	-1.47818	0.0339	-1.48135	-0.04155			-12.7927	-1.1688
	-1.47769	0.08519	-1.48087	-0.06518			-12.7888	-0.10652
	-1.4772	0.01529	-1.48038	-0.03746			-12.785	1.22058
	-1.47672	0.01678	-1.47989	0.01627			-12.7812	0.60745
	-1.47623	-0.02764	-1.4794	-0.04034			-12.7773	1.7825
	-1.47574	0.00492	-1.47891	-0.05897			-12.7735	1.83902
	-1.47525	0.07446	-1.47842	0.03138			-12.7697	0.85296
	-1.47476	-0.07718	-1.47793	0.08206			-12.7658	0.35571
	-1.47427	-0.04908	-1.47744	0.00694			-12.762	-0.13075
	-1.47378	-0.01873	-1.47695	-0.01861			-12.7582	-0.44499
	-1.47329	-0.01878	-1.47646	-0.02874			-12.7543	-0.06667
	-1.4728	-0.02801	-1.47597	-0.0525			-12.7505	-0.24169
	-1.47231	-0.02143	-1.47548	0.05416			-12.7467	-0.8034
	-1.47182	0.04736	-1.47499	-0.0478			-12.7428	-0.38265
	-1.47133	0.02063	-1.4745	-0.04116			-12.739	0.46271
	-1.47084	0.01521	-1.47402	0.03058			-12.7352	-0.25775
	-1.47035	0.01219	-1.47353	0.03857			-12.7313	-0.36869
	-1.46987	-0.00799	-1.47304	0.00728			-12.7275	-0.84811
	-1.46938	0.05252	-1.47255	-0.07066			-12.7237	-0.37254
	-1.46889	-0.02038	-1.47206	0.09602			-12.7198	-0.7945
	-1.4684	-0.01327	-1.47157	0.02999			-12.716	-0.44777
	-1.46791	0.01793	-1.47108	-0.02762			-12.7122	-0.43054
	-1.46742	0.03787	-1.47059	-0.01989			-12.7084	-0.09575
	-1.46693	0.00743	-1.4701	-0.01111			-12.7045	0.2068
	-1.46644	0.00658	-1.46961	-0.05709			-12.7007	-0.11963
	-1.46595	0.0083	-1.46912	0.03079			-12.6969	-0.83696
	-1.46546	0.03018	-1.46863	-0.04031			-12.693	-0.88272
	-1.46497	-0.01605	-1.46814	-0.06277			-12.6892	-0.20763
	-1.46448	0.09256	-1.46765	-0.04865			-12.6854	-0.30306
	-1.46399	-0.03041	-1.46717	0.03732			-12.6815	-0.15862
	-1.4635	0.05403	-1.46668	0.05839			-12.6777	0.13614
	-1.46302	0.05065	-1.46619	-0.00371			-12.6739	0.41574
	-1.46253	0.03033	-1.4657	0.00752			-12.67	0.20827
	-1.46204	-0.0681	-1.46521	-0.01295			-12.6662	-1.3773
	-1.46155	-0.000204631	-1.46472	-0.02788			-12.6624	-1.08218
	-1.46106	-0.04778	-1.46423	-0.02235			-12.6585	-0.22311
	-1.46057	0.01026	-1.46374	-0.04066			-12.6547	-0.02617
	-1.46008	-0.01702	-1.46325	0.05063			-12.6509	-0.98937
	-1.45959	0.05295	-1.46276	0.07391			-12.647	-0.51031
	-1.4591	-0.00499	-1.46227	-0.00932			-12.6432	-0.6931
	-1.45861	-0.00522	-1.46178	0.03482			-12.6394	-0.04949
	-1.45812	-0.03016	-1.46129	-0.00499			-12.6355	0.72414
	-1.45763	-0.03807	-1.4608	-0.07844			-12.6317	0.19191
	-1.45714	0.03955	-1.46032	-0.02386			-12.6279	0.27271
	-1.45665	0.02654	-1.45983	-0.04385			-12.624	-0.27906
	-1.45617	-0.04509	-1.45934	-0.0084			-12.6202	-0.04406
	-1.45568	0.01002	-1.45885	-0.03185			-12.6164	0.00773
	-1.45519	-0.00123	-1.45836	-0.06695			-12.6125	-0.50693
	-1.4547	0.0596	-1.45787	-0.02415			-12.6087	0.47036
	-1.45421	-0.01425	-1.45738	0.01688			-12.6049	-0.7556
	-1.45372	-0.04311	-1.45689	-0.04949			-12.601	-1.3154
	-1.45323	-0.01498	-1.4564	-0.01885			-12.5972	-0.52514
	-1.45274	-0.05947	-1.45591	0.00768			-12.5934	0.32729
	-1.45225	0.04468	-1.45542	-0.000265962			-12.5896	-0.68618
	-1.45176	0.02788	-1.45493	0.02162			-12.5857	-0.76403
	-1.45127	-0.03052	-1.45444	-0.04957			-12.5819	-0.8038
	-1.45078	0.0611	-1.45395	-0.02592			-12.5781	-0.82722
	-1.45029	-0.03577	-1.45347	-0.02388			-12.5742	0.13186
	-1.4498	0.05634	-1.45298	0.0426			-12.5704	-1.12611
	-1.44932	-0.04232	-1.45249	0.00657			-12.5666	-1.35185
	-1.44883	-0.04034	-1.452	-0.01064			-12.5627	-0.72883
	-1.44834	0.00596	-1.45151	0.00806			-12.5589	0.96016
	-1.44785	-0.06636	-1.45102	0.00226			-12.5551	0.2631
	-1.44736	0.00683	-1.45053	-0.09122			-12.5512	0.03447
	-1.44687	-0.02083	-1.45004	-0.01728			-12.5474	0.04331
	-1.44638	-0.05239	-1.44955	0.00255			-12.5436	-0.57626
	-1.44589	-0.00715	-1.44906	-0.00483			-12.5397	-0.1651
	-1.4454	-0.06096	-1.44857	0.06346			-12.5359	0.27596
	-1.44491	-0.01154	-1.44808	0.01897			-12.5321	-0.05418
	-1.44442	0.0579	-1.44759	-0.000958091			-12.5282	-0.64669
	-1.44393	0.00434	-1.4471	-0.02424			-12.5244	-0.57052
	-1.44344	0.01928	-1.44662	0.00694			-12.5206	0.1137
	-1.44295	-0.02182	-1.44613	-0.07256			-12.5167	-0.00337
	-1.44247	0.0449	-1.44564	-0.01275			-12.5129	0.17823
	-1.44198	0.01816	-1.44515	-0.01779			-12.5091	-0.42962
	-1.44149	-0.0783	-1.44466	-0.09774			-12.5052	-0.08963
	-1.441	0.02806	-1.44417	0.02085			-12.5014	-0.09006
	-1.44051	-0.0098	-1.44368	0.0124			-12.4976	-1.1623
	-1.44002	-0.06047	-1.44319	-0.01771			-12.4937	0.59867
	-1.43953	-0.02944	-1.4427	0.02243			-12.4899	-0.22157
	-1.43904	-0.02728	-1.44221	-0.11577			-12.4861	0.2524
	-1.43855	-0.0104	-1.44172	-0.04304			-12.4822	-0.00886
	-1.43806	-0.03034	-1.44123	0.00303			-12.4784	-0.34254
	-1.43757	-0.01489	-1.44074	-0.05973			-12.4746	0.07435
	-1.43708	0.00149	-1.44025	0.05445			-12.4708	0.86359
	-1.43659	-0.00129	-1.43977	0.06533			-12.4669	0.42499
	-1.4361	-0.00395	-1.43928	-0.00994			-12.4631	0.12941
	-1.43562	-0.02005	-1.43879	0.0041			-12.4593	0.06198
	-1.43513	0.01827	-1.4383	-0.08082			-12.4554	-0.4723
	-1.43464	0.01447	-1.43781	-0.000838644			-12.4516	-0.65627
	-1.43415	-0.00468	-1.43732	-0.0299			-12.4478	0.33734
	-1.43366	0.08072	-1.43683	0.0084			-12.4439	0.4009
	-1.43317	0.03645	-1.43634	-0.03618			-12.4401	0.21036
	-1.43268	-0.07646	-1.43585	-0.03077			-12.4363	-0.86144
	-1.43219	-0.05836	-1.43536	-0.01762			-12.4324	-0.1081
	-1.4317	-0.03159	-1.43487	-0.01315			-12.4286	0.35845
	-1.43121	0.01164	-1.43438	0.02532			-12.4248	0.72422
	-1.43072	-0.01852	-1.43389	-0.04615			-12.4209	0.83708
	-1.43023	0.06975	-1.4334	0.00825			-12.4171	0.47994
	-1.42974	-0.04649	-1.43292	-0.04331			-12.4133	-0.17405
	-1.42925	-0.00298	-1.43243	0.01204			-12.4094	0.67646
	-1.42877	-0.00865	-1.43194	0.02869			-12.4056	0.35905
	-1.42828	0.01584	-1.43145	0.05275			-12.4018	-0.48971
	-1.42779	-0.02206	-1.43096	0.00666			-12.3979	-0.16886
	-1.4273	0.00542	-1.43047	0.05708			-12.3941	-0.11832
	-1.42681	0.0022	-1.42998	-0.06645			-12.3903	-0.4588
	-1.42632	-0.07241	-1.42949	0.00683			-12.3864	-0.64072
	-1.42583	-0.06117	-1.429	0.04883			-12.3826	-0.18015
	-1.42534	-0.0044	-1.42851	0.01279			-12.3788	-0.57873
	-1.42485	-0.0083	-1.42802	-0.0904			-12.3749	-1.37487
	-1.42436	0.02609	-1.42753	0.05433			-12.3711	-0.72753
	-1.42387	0.0193	-1.42704	0.03916			-12.3673	0.20688
	-1.42338	0.01542	-1.42655	0.0162			-12.3634	0.08671
	-1.42289	0.11487	-1.42607	-0.05085			-12.3596	0.21305
	-1.4224	-0.01348	-1.42558	-0.0568			-12.3558	0.50921
	-1.42192	-0.07443	-1.42509	-0.00377			-12.3519	0.02252
	-1.42143	0.01447	-1.4246	-0.04352			-12.3481	0.44396
	-1.42094	0.02473	-1.42411	0.03338			-12.3443	-0.01152
	-1.42045	-0.05565	-1.42362	0.01451			-12.3405	0.41229
	-1.41996	0.03067	-1.42313	-0.07278			-12.3366	0.17605
	-1.41947	0.05604	-1.42264	-0.02475			-12.3328	-0.67883
	-1.41898	-0.00444	-1.42215	0.04288			-12.329	-0.35695
	-1.41849	0.02569	-1.42166	-0.03551			-12.3251	-0.01601
	-1.418	-0.00854	-1.42117	0.00226			-12.3213	0.35489
	-1.41751	-0.05938	-1.42068	-0.03642			-12.3175	0.79912
	-1.41702	0.000129767	-1.42019	0.01353			-12.3136	0.10791
	-1.41653	-0.06591	-1.4197	-0.04918			-12.3098	0.1212
	-1.41604	0.02649	-1.41922	-0.05814			-12.306	-0.46667
	-1.41555	0.08168	-1.41873	-0.023			-12.3021	-0.00944
	-1.41507	0.0189	-1.41824	-0.01372			-12.2983	1.65114
	-1.41458	0.00341	-1.41775	-0.08505			-12.2945	1.33087
	-1.41409	-0.00861	-1.41726	-0.03661			-12.2906	0.94122
	-1.4136	-0.00985	-1.41677	0.04433			-12.2868	0.75077
	-1.41311	-0.00479	-1.41628	-0.00989			-12.283	0.4916
	-1.41262	-0.04059	-1.41579	0.01548			-12.2791	-0.80804
	-1.41213	-0.05201	-1.4153	0.03281			-12.2753	-0.97627
	-1.41164	-0.02421	-1.41481	0.00148			-12.2715	-0.3295
	-1.41115	0.0429	-1.41432	-0.04286			-12.2676	-0.4145
	-1.41066	0.0017	-1.41383	-0.03624			-12.2638	-0.23977
	-1.41017	0.0255	-1.41334	-0.01687			-12.26	-0.285
	-1.40968	-0.01964	-1.41285	-0.02448			-12.2561	-0.49084
	-1.40919	0.02825	-1.41237	0.02053			-12.2523	-0.6933
	-1.4087	0.03747	-1.41188	-0.06372			-12.2485	0.0157
	-1.40822	-0.00215	-1.41139	-0.10971			-12.2446	0.27968
	-1.40773	-0.01052	-1.4109	-0.00978			-12.2408	-0.55212
	-1.40724	-0.00949	-1.41041	-0.00147			-12.237	-0.98404
	-1.40675	-0.01979	-1.40992	0.05506			-12.2331	-0.98998
	-1.40626	-0.00636	-1.40943	0.00061118			-12.2293	0.17114
	-1.40577	0.02746	-1.40894	-0.06686			-12.2255	0.2213
	-1.40528	-0.07765	-1.40845	0.0648			-12.2217	-0.64656
	-1.40479	-0.01274	-1.40796	-0.04566			-12.2178	-0.12196
	-1.4043	0.00861	-1.40747	-0.02425			-12.214	-0.18232
	-1.40381	0.03604	-1.40698	0.00336			-12.2102	-0.19331
	-1.40332	-0.04817	-1.40649	-0.03349			-12.2063	1.33343
	-1.40283	-0.00449	-1.406	-0.0142			-12.2025	1.32067
	-1.40234	0.017	-1.40552	0.01127			-12.1987	-0.62226
	-1.40185	-0.00481	-1.40503	0.05957			-12.1948	-0.66853
	-1.40137	-0.03618	-1.40454	-0.02905			-12.191	-0.7632
	-1.40088	0.01293	-1.40405	0.01362			-12.1872	-0.52551
	-1.40039	-0.02919	-1.40356	0.05606			-12.1833	-0.77058
	-1.3999	0.01908	-1.40307	0.04376			-12.1795	-0.3962
	-1.39941	0.02283	-1.40258	0.0202			-12.1757	0.4519
	-1.39892	-0.02851	-1.40209	-0.10843			-12.1718	0.0738
	-1.39843	0.064	-1.4016	-0.01252			-12.168	-0.33946
	-1.39794	0.01271	-1.40111	-0.08488			-12.1642	-0.64719
	-1.39745	0.02896	-1.40062	-0.06254			-12.1603	-0.46586
	-1.39696	0.00285	-1.40013	-0.01376			-12.1565	0.01657
	-1.39647	0.04257	-1.39964	-0.00458			-12.1527	0.76462
	-1.39598	-0.000614711	-1.39915	0.03003			-12.1488	0.69353
	-1.39549	0.00158	-1.39867	-0.05342			-12.145	0.79224
	-1.395	0.00557	-1.39818	0.08982			-12.1412	0.04429
	-1.39452	0.02409	-1.39769	0.09374			-12.1373	0.00773
	-1.39403	-0.06474	-1.3972	-0.04492			-12.1335	0.25276
	-1.39354	0.02961	-1.39671	-0.0213			-12.1297	-0.15199
	-1.39305	-0.02918	-1.39622	0.02188			-12.1258	-0.53403
	-1.39256	0.05886	-1.39573	-0.00129			-12.122	-0.3233
	-1.39207	-0.03812	-1.39524	-0.05177			-12.1182	-0.53508
	-1.39158	-0.03149	-1.39475	0.01387			-12.1143	-1.06132
	-1.39109	-0.08516	-1.39426	-0.03811			-12.1105	0.98108
	-1.3906	-0.02233	-1.39377	-0.02238			-12.1067	-0.73635
	-1.39011	0.02978	-1.39328	-0.04715			-12.1029	-0.75202
	-1.38962	-0.03988	-1.39279	0.04334			-12.099	-0.28019
	-1.38913	-9.35277e-05	-1.3923	0.000707275			-12.0952	0.24536
	-1.38864	-0.00979	-1.39182	-0.00927			-12.0914	0.46796
	-1.38815	0.01335	-1.39133	-0.07732			-12.0875	0.35812
	-1.38767	-0.04121	-1.39084	0.02065			-12.0837	0.31439
	-1.38718	-0.04662	-1.39035	-0.09086			-12.0799	0.37754
	-1.38669	0.01407	-1.38986	-0.000783569			-12.076	0.48304
	-1.3862	-0.0338	-1.38937	-0.0026			-12.0722	-0.45879
	-1.38571	0.06898	-1.38888	7.98066e-06			-12.0684	-0.4653
	-1.38522	-0.0128	-1.38839	0.02934			-12.0645	-0.66339
	-1.38473	0.0691	-1.3879	-0.09359			-12.0607	0.36383
	-1.38424	-0.05646	-1.38741	0.04417			-12.0569	0.79353
	-1.38375	0.06383	-1.38692	-0.08001			-12.053	0.01517
	-1.38326	-0.05754	-1.38643	0.00229			-12.0492	0.5156
	-1.38277	-0.02173	-1.38594	-0.05279			-12.0454	0.4019
	-1.38228	-0.0538	-1.38545	-0.00925			-12.0415	0.80076
	-1.38179	-0.05913	-1.38497	-0.03375			-12.0377	0.7606
	-1.3813	-0.05896	-1.38448	-0.07892			-12.0339	0.03791
	-1.38082	-0.04427	-1.38399	0.01683			-12.03	0.26121
	-1.38033	0.08933	-1.3835	-0.0123			-12.0262	0.1324
	-1.37984	-0.04599	-1.38301	0.05923			-12.0224	0.29768
	-1.37935	-0.00115	-1.38252	-0.00266			-12.0185	1.19186
	-1.37886	-0.01088	-1.38203	-0.00426			-12.0147	0.38441
	-1.37837	0.04565	-1.38154	0.06616			-12.0109	-0.39276
	-1.37788	0.0742	-1.38105	-0.000469095			-12.007	0.32844
	-1.37739	-0.00946	-1.38056	0.03647			-12.0032	-0.2965
	-1.3769	-0.000571183	-1.38007	-0.03841			-11.9994	-0.96527
	-1.37641	-0.02424	-1.37958	-0.10162			-11.9955	-0.36579
	-1.37592	-0.03799	-1.37909	-0.10164			-11.9917	0.55946
	-1.37543	-0.02308	-1.3786	-0.01668			-11.9879	0.99155
	-1.37494	0.01727	-1.37812	-0.00298			-11.984	0.15259
	-1.37445	0.03249	-1.37763	-0.04445			-11.9802	-1.02962
	-1.37397	-0.0771	-1.37714	-0.02495			-11.9764	0.00613
	-1.37348	0.00165	-1.37665	-0.0163			-11.9726	-1.21127
	-1.37299	-0.09578	-1.37616	-0.07506			-11.9687	-0.29788
	-1.3725	0.02325	-1.37567	0.03479			-11.9649	0.46222
	-1.37201	-0.03924	-1.37518	0.01951			-11.9611	0.27439
	-1.37152	-0.03794	-1.37469	0.0404			-11.9572	1.39627
	-1.37103	0.02125	-1.3742	-0.05926			-11.9534	0.60626
	-1.37054	0.0655	-1.37371	0.00374			-11.9496	0.24765
	-1.37005	-0.03105	-1.37322	-0.01307			-11.9457	0.5837
	-1.36956	0.02972	-1.37273	0.00631			-11.9419	0.02654
	-1.36907	-0.04284	-1.37224	0.06437			-11.9381	0.36647
	-1.36858	-0.00876	-1.37175	-0.00378			-11.9342	-0.64205
	-1.36809	0.04468	-1.37127	-0.06061			-11.9304	-1.15616
	-1.3676	-0.09305	-1.37078	0.04673			-11.9266	-0.75268
	-1.36712	0.05933	-1.37029	0.02394			-11.9227	-0.55105
	-1.36663	0.00347	-1.3698	-0.09437			-11.9189	-1.53157
	-1.36614	0.0296	-1.36931	-0.02858			-11.9151	-0.97916
	-1.36565	-0.05466	-1.36882	-0.078			-11.9112	-0.09252
	-1.36516	-0.0066	-1.36833	0.06288			-11.9074	0.11856
	-1.36467	0.0038	-1.36784	0.01162			-11.9036	0.95385
	-1.36418	0.04039	-1.36735	0.05378			-11.8997	-0.11753
	-1.36369	0.0211	-1.36686	-0.02039			-11.8959	-0.44246
	-1.3632	0.02319	-1.36637	-0.03038			-11.8921	-0.75053
	-1.36271	0.03616	-1.36588	-0.07405			-11.8882	-0.87579
	-1.36222	-0.03302	-1.36539	0.00118			-11.8844	-0.32464
	-1.36173	-0.03204	-1.3649	0.07491			-11.8806	-0.71495
	-1.36124	-0.02666	-1.36442	-0.04055			-11.8767	0.24622
	-1.36075	0.04902	-1.36393	0.03443			-11.8729	1.07267
	-1.36027	-0.02216	-1.36344	-0.01645			-11.8691	0.67968
	-1.35978	-0.09564	-1.36295	-0.00999			-11.8652	-0.83761
	-1.35929	-0.07075	-1.36246	-0.05542			-11.8614	-0.33477
	-1.3588	-0.11656	-1.36197	0.04988			-11.8576	-1.07707
	-1.35831	0.0222	-1.36148	0.00611			-11.8538	-1.30979
	-1.35782	-0.04424	-1.36099	-0.01613			-11.8499	-0.48132
	-1.35733	-0.02152	-1.3605	-0.08414			-11.8461	-0.69734
	-1.35684	-0.08997	-1.36001	0.02895			-11.8423	-0.13351
	-1.35635	0.04473	-1.35952	0.01736			-11.8384	-0.30889
	-1.35586	-0.0331	-1.35903	0.01615			-11.8346	0.61864
	-1.35537	-0.0045	-1.35854	-0.03948			-11.8308	-0.42314
	-1.35488	0.03181	-1.35805	-0.00754			-11.8269	0.18234
	-1.35439	-0.04083	-1.35757	-0.0173			-11.8231	0.65828
	-1.3539	-0.0169	-1.35708	-0.05458			-11.8193	-0.67121
	-1.35342	-0.07808	-1.35659	-0.0867			-11.8154	-0.6644
	-1.35293	0.00998	-1.3561	0.00683			-11.8116	0.1953
	-1.35244	0.03123	-1.35561	0.04723			-11.8078	0.38869
	-1.35195	-0.10046	-1.35512	-0.01933			-11.8039	-0.82457
	-1.35146	-0.03572	-1.35463	-0.01807			-11.8001	-0.3079
	-1.35097	0.0273	-1.35414	0.01484			-11.7963	-0.20953
	-1.35048	0.02284	-1.35365	-0.06299			-11.7924	0.55183
	-1.34999	0.03902	-1.35316	-0.09448			-11.7886	-0.32542
	-1.3495	0.02504	-1.35267	-0.00794			-11.7848	-0.73044
	-1.34901	0.02119	-1.35218	0.06128			-11.7809	0.70052
	-1.34852	-0.00308	-1.35169	0.01722			-11.7771	1.92203
	-1.34803	-0.04897	-1.3512	0.05463			-11.7733	1.37776
	-1.34754	-0.00739	-1.35072	0.05168			-11.7694	-0.58249
	-1.34705	0.02575	-1.35023	-0.03262			-11.7656	-0.14442
	-1.34657	0.01361	-1.34974	0.02441			-11.7618	-0.86473
	-1.34608	-0.016	-1.34925	0.0532			-11.7579	-0.99606
	-1.34559	-0.0398	-1.34876	0.00988			-11.7541	-0.52619
	-1.3451	-0.07011	-1.34827	-0.06896			-11.7503	-0.26629
	-1.34461	-0.01583	-1.34778	-0.06698			-11.7464	-0.85921
	-1.34412	-0.00122	-1.34729	-0.03122			-11.7426	-0.78551
	-1.34363	-0.02007	-1.3468	-0.02749			-11.7388	-0.28968
	-1.34314	0.04326	-1.34631	-0.0086			-11.735	-0.26556
	-1.34265	-0.03179	-1.34582	-0.00112			-11.7311	-0.03518
	-1.34216	0.0626	-1.34533	-0.02179			-11.7273	-0.23798
	-1.34167	0.01014	-1.34484	-0.04345			-11.7235	0.27493
	-1.34118	-0.00405	-1.34435	-0.04271			-11.7196	-0.44575
	-1.34069	0.05344	-1.34387	-0.03387			-11.7158	-0.36386
	-1.3402	-0.03589	-1.34338	0.02372			-11.712	0.38775
	-1.33972	0.05538	-1.34289	-0.01663			-11.7081	0.65552
	-1.33923	0.04169	-1.3424	0.05398			-11.7043	-0.14832
	-1.33874	0.00108	-1.34191	0.03606			-11.7005	0.88054
	-1.33825	-0.01345	-1.34142	-0.04965			-11.6966	-0.13566
	-1.33776	-0.02233	-1.34093	-0.06577			-11.6928	0.07333
	-1.33727	-0.06339	-1.34044	0.02833			-11.689	0.19134
	-1.33678	-0.01444	-1.33995	0.03536			-11.6851	-0.01917
	-1.33629	0.03428	-1.33946	-0.06184			-11.6813	0.62209
	-1.3358	-0.000111512	-1.33897	-0.01129			-11.6775	-0.72468
	-1.33531	0.01978	-1.33848	0.0081			-11.6736	-0.52831
	-1.33482	-0.01294	-1.33799	0.02406			-11.6698	-0.54372
	-1.33433	0.02755	-1.3375	-0.02668			-11.666	-0.7975
	-1.33384	-0.04622	-1.33702	0.02859			-11.6621	-0.30132
	-1.33335	-0.01352	-1.33653	0.02609			-11.6583	0.34774
	-1.33287	0.0926	-1.33604	-0.02323			-11.6545	-0.28736
	-1.33238	0.03125	-1.33555	0.00209			-11.6506	0.04166
	-1.33189	0.02163	-1.33506	0.01681			-11.6468	0.83995
	-1.3314	0.01729	-1.33457	-0.00208			-11.643	0.52223
	-1.33091	-0.00816	-1.33408	-0.02745			-11.6391	1.43161
	-1.33042	0.02146	-1.33359	-0.00514			-11.6353	0.47077
	-1.32993	0.06815	-1.3331	0.01745			-11.6315	0.58666
	-1.32944	-0.00254	-1.33261	0.05			-11.6276	0.33719
	-1.32895	0.0062	-1.33212	0.01272			-11.6238	-0.05542
	-1.32846	-0.00822	-1.33163	0.05888			-11.62	0.9044
	-1.32797	0.01085	-1.33114	0.0089			-11.6161	0.81811
	-1.32748	-0.04162	-1.33065	-0.03258			-11.6123	-0.12117
	-1.32699	0.03597	-1.33017	-0.09017			-11.6085	-0.3125
	-1.3265	-0.03669	-1.32968	-0.0792			-11.6047	0.21084
	-1.32602	-0.05197	-1.32919	0.00529			-11.6008	0.04377
	-1.32553	-0.0571	-1.3287	0.01922			-11.597	0.23237
	-1.32504	0.00835	-1.32821	-0.02551			-11.5932	0.62439
	-1.32455	0.04316	-1.32772	-0.04867			-11.5893	0.47035
	-1.32406	-0.02573	-1.32723	-0.03844			-11.5855	-0.35217
	-1.32357	-0.02027	-1.32674	0.05015			-11.5817	-0.11026
	-1.32308	-0.02234	-1.32625	-0.01767			-11.5778	-0.30012
	-1.32259	-0.0253	-1.32576	-0.04013			-11.574	-0.29333
	-1.3221	0.02895	-1.32527	0.03113			-11.5702	-0.63856
	-1.32161	0.01299	-1.32478	-0.01477			-11.5663	-0.91786
	-1.32112	0.02314	-1.32429	-0.00731			-11.5625	-0.95716
	-1.32063	0.04918	-1.3238	-0.07835			-11.5587	-0.34562
	-1.32014	0.01149	-1.32332	-0.02919			-11.5548	0.72228
	-1.31965	-0.01344	-1.32283	0.01178			-11.551	1.56321
	-1.31917	-0.08138	-1.32234	-0.04041			-11.5472	0.55189
	-1.31868	0.01523	-1.32185	0.02201			-11.5433	0.10277
	-1.31819	-0.04332	-1.32136	-0.06022			-11.5395	0.29348
	-1.3177	-0.11902	-1.32087	0.00432			-11.5357	0.4005
	-1.31721	-0.0022	-1.32038	-0.01669			-11.5318	0.73503
	-1.31672	-0.01769	-1.31989	-0.10278			-11.528	0.1914
	-1.31623	0.00544	-1.3194	-0.05929			-11.5242	-0.13489
	-1.31574	-0.01387	-1.31891	-0.02437			-11.5203	-0.87897
	-1.31525	-0.09164	-1.31842	0.07852			-11.5165	-0.38609
	-1.31476	-0.03118	-1.31793	-0.04677			-11.5127	-0.142
	-1.31427	-0.04338	-1.31744	-0.08925			-11.5088	-0.47902
	-1.31378	-0.0315	-1.31695	-0.00669			-11.505	0.14152
	-1.31329	0.01399	-1.31647	0.05116			-11.5012	-0.02888
	-1.3128	-0.0714	-1.31598	0.02595			-11.4973	0.13212
	-1.31232	-0.0436	-1.31549	-0.000432855			-11.4935	1.5258
	-1.31183	-0.01439	-1.315	-0.02512			-11.4897	0.09487
	-1.31134	0.00421	-1.31451	0.02547			-11.4859	-0.4549
	-1.31085	0.0621	-1.31402	0.03242			-11.482	-0.86253
	-1.31036	-0.0039	-1.31353	-0.05026			-11.4782	-0.49449
	-1.30987	0.00653	-1.31304	-0.04907			-11.4744	-0.6671
	-1.30938	0.02451	-1.31255	-0.01222			-11.4705	-1.2203
	-1.30889	0.02129	-1.31206	0.03407			-11.4667	-1.25337
	-1.3084	-0.03794	-1.31157	-0.02841			-11.4629	-1.20098
	-1.30791	0.01851	-1.31108	0.00845			-11.459	0.29834
	-1.30742	0.01677	-1.31059	-0.06481			-11.4552	0.4332
	-1.30693	0.03857	-1.3101	0.11762			-11.4514	0.81105
	-1.30644	-0.000164441	-1.30962	-0.00353			-11.4475	0.76217
	-1.30595	-0.03618	-1.30913	-0.02881			-11.4437	-0.70349
	-1.30547	0.00884	-1.30864	0.03833			-11.4399	-0.20604
	-1.30498	0.01251	-1.30815	-0.02202			-11.436	0.37077
	-1.30449	0.07145	-1.30766	0.03164			-11.4322	-0.01074
	-1.304	-0.03121	-1.30717	-0.0289			-11.4284	-0.65475
	-1.30351	-0.01455	-1.30668	-0.04898			-11.4245	-0.43742
	-1.30302	0.02907	-1.30619	-0.0317			-11.4207	-0.3729
	-1.30253	-0.01527	-1.3057	-0.07576			-11.4169	0.60752
	-1.30204	-0.0207	-1.30521	0.00493			-11.413	0.71567
	-1.30155	0.01058	-1.30472	-0.01691			-11.4092	0.67408
	-1.30106	-0.01857	-1.30423	-0.07844			-11.4054	-0.36507
	-1.30057	-0.0608	-1.30374	-0.01298			-11.4015	0.0217
	-1.30008	-0.01347	-1.30325	-0.04604			-11.3977	-0.83248
	-1.29959	-0.02316	-1.30277	-0.0468			-11.3939	-0.04431
	-1.2991	0.00349	-1.30228	-0.03184			-11.39	-0.01302
	-1.29862	0.05068	-1.30179	0.00779			-11.3862	-0.02182
	-1.29813	0.08295	-1.3013	-0.05395			-11.3824	-0.14871
	-1.29764	-0.01194	-1.30081	-0.07936			-11.3785	0.05165
	-1.29715	0.10465	-1.30032	0.0639			-11.3747	-1.00669
	-1.29666	-0.00607	-1.29983	-0.00419			-11.3709	-1.07052
	-1.29617	0.01271	-1.29934	0.0034			-11.3671	0.08462
	-1.29568	-0.01279	-1.29885	0.03612			-11.3632	0.94017
	-1.29519	0.03338	-1.29836	-0.03898			-11.3594	1.40307
	-1.2947	-0.04073	-1.29787	0.03094			-11.3556	0.02922
	-1.29421	0.09559	-1.29738	-0.02819			-11.3517	0.10655
	-1.29372	0.02943	-1.29689	-0.07373			-11.3479	0.22135
	-1.29323	-0.01593	-1.2964	-0.02527			-11.3441	-0.00573
	-1.29274	-0.08805	-1.29592	0.0036			-11.3402	0.34807
	-1.29225	-0.03526	-1.29543	-0.08578			-11.3364	0.43274
	-1.29177	0.00129	-1.29494	0.00174			-11.3326	1.19472
	-1.29128	-0.01243	-1.29445	-0.01468			-11.3287	0.58444
	-1.29079	-0.000119619	-1.29396	0.01816			-11.3249	0.56617
	-1.2903	-0.02154	-1.29347	-0.04586			-11.3211	0.1803
	-1.28981	-0.01103	-1.29298	-0.04178			-11.3172	0.28555
	-1.28932	0.05423	-1.29249	0.02031			-11.3134	-0.37645
	-1.28883	0.02085	-1.292	-0.06823			-11.3096	-0.21129
	-1.28834	-0.0143	-1.29151	-0.01753			-11.3057	-0.15332
	-1.28785	-0.01237	-1.29102	0.00608			-11.3019	-0.51982
	-1.28736	-0.0071	-1.29053	-0.03745			-11.2981	-0.66096
	-1.28687	-0.0369	-1.29004	0.01093			-11.2942	-1.18091
	-1.28638	-0.02115	-1.28955	0.05044			-11.2904	-0.75419
	-1.28589	-0.06031	-1.28907	-0.06919			-11.2866	-0.54499
	-1.2854	-0.06523	-1.28858	-0.01725			-11.2827	-0.8249
	-1.28492	0.03967	-1.28809	0.0242			-11.2789	-0.88594
	-1.28443	0.00669	-1.2876	-0.08088			-11.2751	-0.75395
	-1.28394	0.0156	-1.28711	-0.00124			-11.2712	-0.68506
	-1.28345	0.02228	-1.28662	-0.07465			-11.2674	-0.12406
	-1.28296	0.02203	-1.28613	-0.03644			-11.2636	-0.80132
	-1.28247	0.04541	-1.28564	0.04765			-11.2597	-1.27779
	-1.28198	0.03688	-1.28515	-0.02981			-11.2559	-0.73251
	-1.28149	-0.06796	-1.28466	0.00536			-11.2521	-0.05131
	-1.281	0.05174	-1.28417	-0.05374			-11.2482	0.14784
	-1.28051	0.0268	-1.28368	-0.11939			-11.2444	0.0779
	-1.28002	-0.01105	-1.28319	-0.01331			-11.2406	0.48235
	-1.27953	0.01232	-1.2827	-0.03264			-11.2368	-0.33579
	-1.27904	0.03462	-1.28222	-0.00722			-11.2329	0.02002
	-1.27855	0.00448	-1.28173	-0.05141			-11.2291	-0.3538
	-1.27807	-0.00373	-1.28124	-0.00937			-11.2253	0.06768
	-1.27758	0.02613	-1.28075	0.00925			-11.2214	0.37399
	-1.27709	-0.05258	-1.28026	-0.000558025			-11.2176	-0.83195
	-1.2766	0.02172	-1.27977	-0.05294			-11.2138	0.36204
	-1.27611	0.00258	-1.27928	-0.05724			-11.2099	0.35688
	-1.27562	0.02733	-1.27879	0.00401			-11.2061	0.35068
	-1.27513	0.02107	-1.2783	0.02439			-11.2023	0.5206
	-1.27464	-0.00324	-1.27781	0.00637			-11.1984	-0.65378
	-1.27415	-0.00737	-1.27732	-0.08329			-11.1946	-0.68637
	-1.27366	-0.03206	-1.27683	0.03122			-11.1908	0.24012
	-1.27317	0.04795	-1.27634	-0.04961			-11.1869	0.31443
	-1.27268	-0.01362	-1.27585	0.02639			-11.1831	0.09071
	-1.27219	-0.00581	-1.27537	-0.06749			-11.1793	0.39408
	-1.2717	-0.0334	-1.27488	0.01025			-11.1754	0.67298
	-1.27122	-0.10195	-1.27439	-0.0514			-11.1716	-0.10987
	-1.27073	-0.00295	-1.2739	-0.03067			-11.1678	-0.51007
	-1.27024	0.02068	-1.27341	-0.06231			-11.1639	-0.71791
	-1.26975	0.07143	-1.27292	0.03124			-11.1601	-1.19929
	-1.26926	0.00232	-1.27243	0.05211			-11.1563	-0.36527
	-1.26877	-0.00213	-1.27194	-0.06483			-11.1524	-0.48147
	-1.26828	0.01161	-1.27145	-0.00436			-11.1486	0.20851
	-1.26779	0.01025	-1.27096	-0.03632			-11.1448	1.57435
	-1.2673	0.01835	-1.27047	-0.01868			-11.1409	0.67959
	-1.26681	0.03071	-1.26998	-0.00243			-11.1371	0.92785
	-1.26632	-0.02317	-1.26949	-0.01434			-11.1333	0.49554
	-1.26583	0.00867	-1.269	0.02653			-11.1294	0.77897
	-1.26534	-0.043	-1.26852	-0.00886			-11.1256	0.14157
	-1.26485	0.03591	-1.26803	-0.06721			-11.1218	0.33882
	-1.26437	-0.01078	-1.26754	0.00216			-11.118	1.6604
	-1.26388	-0.02804	-1.26705	-0.00554			-11.1141	-0.03661
	-1.26339	0.02181	-1.26656	-0.03109			-11.1103	-0.18532
	-1.2629	-0.02123	-1.26607	0.0021			-11.1065	0.7628
	-1.26241	-0.03854	-1.26558	0.00995			-11.1026	-0.1125
	-1.26192	-0.03808	-1.26509	-0.00125			-11.0988	-0.21511
	-1.26143	-0.11622	-1.2646	0.02089			-11.095	-0.85661
	-1.26094	-0.04922	-1.26411	0.03278			-11.0911	-0.2239
	-1.26045	0.08098	-1.26362	0.00901			-11.0873	-0.10597
	-1.25996	-0.00193	-1.26313	-0.00562			-11.0835	0.03353
	-1.25947	-0.03174	-1.26264	0.01676			-11.0796	-0.99211
	-1.25898	0.00839	-1.26215	0.01857			-11.0758	-1.07589
	-1.25849	0.01894	-1.26167	-0.03551			-11.072	0.42639
	-1.258	-0.03537	-1.26118	-0.01104			-11.0681	1.70357
	-1.25752	-0.04865	-1.26069	-0.03114			-11.0643	0.15884
	-1.25703	-0.02645	-1.2602	0.0283			-11.0605	-0.1155
	-1.25654	-0.01843	-1.25971	0.00703			-11.0566	0.08561
	-1.25605	0.00988	-1.25922	0.00941			-11.0528	0.45248
	-1.25556	-0.01744	-1.25873	0.03549			-11.049	0.03277
	-1.25507	0.05088	-1.25824	-0.00626			-11.0451	0.28963
	-1.25458	0.01373	-1.25775	-0.06418			-11.0413	0.67722
	-1.25409	-0.00204	-1.25726	-0.0403			-11.0375	-0.21756
	-1.2536	-0.00374	-1.25677	0.01541			-11.0336	-0.20732
	-1.25311	0.01779	-1.25628	-0.03565			-11.0298	1.08352
	-1.25262	-0.03082	-1.25579	0.04755			-11.026	0.66282
	-1.25213	0.00905	-1.2553	-0.07399			-11.0221	-0.71317
	-1.25164	-0.01317	-1.25482	-0.03111			-11.0183	-0.73837
	-1.25115	0.026	-1.25433	0.03117			-11.0145	-1.43233
	-1.25067	0.03483	-1.25384	-0.04499			-11.0106	0.41974
	-1.25018	-0.03347	-1.25335	0.07016			-11.0068	0.13249
	-1.24969	0.08259	-1.25286	-0.02499			-11.003	-0.37826
	-1.2492	-0.02862	-1.25237	0.03339			-10.9992	0.61677
	-1.24871	-0.01903	-1.25188	-0.000601894			-10.9953	-0.10934
	-1.24822	0.0434	-1.25139	-0.01105			-10.9915	-0.06254
	-1.24773	-0.01041	-1.2509	-0.02675			-10.9877	0.72953
	-1.24724	-0.00373	-1.25041	-0.06839			-10.9838	1.0886
	-1.24675	0.02607	-1.24992	-0.02587			-10.98	1.50321
	-1.24626	-0.06573	-1.24943	-0.05305			-10.9762	0.74658
	-1.24577	0.00701	-1.24894	-0.08024			-10.9723	0.33292
	-1.24528	0.01992	-1.24845	-0.01989			-10.9685	0.32774
	-1.24479	0.01396	-1.24797	-0.03098			-10.9647	0.00898
	-1.2443	-0.03999	-1.24748	-0.05732			-10.9608	0.30985
	-1.24382	-0.02207	-1.24699	-0.07568			-10.957	0.59784
	-1.24333	0.02371	-1.2465	-0.05519			-10.9532	0.14772
	-1.24284	0.0268	-1.24601	-0.05549			-10.9493	-1.00757
	-1.24235	-0.03463	-1.24552	-0.01795			-10.9455	-0.67536
	-1.24186	0.01805	-1.24503	-0.05043			-10.9417	0.69982
	-1.24137	0.00097268	-1.24454	0.01546			-10.9378	0.24398
	-1.24088	0.03903	-1.24405	0.01599			-10.934	-0.7702
	-1.24039	-0.01394	-1.24356	0.05873			-10.9302	0.53311
	-1.2399	-0.05449	-1.24307	-0.00497			-10.9263	0.45195
	-1.23941	0.00226	-1.24258	0.00198			-10.9225	1.38694
	-1.23892	-0.04252	-1.24209	-0.04169			-10.9187	0.77943
	-1.23843	-0.05537	-1.2416	-0.01589			-10.9148	0.02563
	-1.23794	-0.00497	-1.24112	0.04329			-10.911	0.06725
	-1.23745	-0.02759	-1.24063	0.03983			-10.9072	0.77306
	-1.23697	-0.04791	-1.24014	-0.01772			-10.9033	1.29126
	-1.23648	-0.08266	-1.23965	-0.00438			-10.8995	0.9455
	-1.23599	-0.03846	-1.23916	0.05012			-10.8957	0.2547
	-1.2355	0.000241212	-1.23867	-0.00451			-10.8918	1.12782
	-1.23501	-0.00858	-1.23818	-0.05402			-10.888	0.56727
	-1.23452	-0.04549	-1.23769	-0.04726			-10.8842	0.09999
	-1.23403	0.01024	-1.2372	-0.02912			-10.8803	-0.44295
	-1.23354	-0.04608	-1.23671	-0.06291			-10.8765	0.75718
	-1.23305	-0.04616	-1.23622	-0.00969			-10.8727	1.33084
	-1.23256	-0.0308	-1.23573	-0.01573			-10.8689	0.88559
	-1.23207	-0.01439	-1.23524	-0.05759			-10.865	-0.36178
	-1.23158	-0.00685	-1.23475	-0.02842			-10.8612	-0.29614
	-1.23109	-0.0421	-1.23427	0.00236			-10.8574	-0.39307
	-1.2306	0.02434	-1.23378	0.01709			-10.8535	-0.99725
	-1.23012	-0.02146	-1.23329	-0.02414			-10.8497	-0.288
	-1.22963	-0.000434466	-1.2328	-0.0186			-10.8459	-0.96541
	-1.22914	0.03692	-1.23231	0.00138			-10.842	-0.39724
	-1.22865	-0.01459	-1.23182	0.0134			-10.8382	-1.35624
	-1.22816	0.00983	-1.23133	0.05649			-10.8344	0.01892
	-1.22767	-0.00111	-1.23084	0.03078			-10.8305	0.00463
	-1.22718	0.000142165	-1.23035	-0.04724			-10.8267	-0.64858
	-1.22669	0.06992	-1.22986	-0.0422			-10.8229	-1.04195
	-1.2262	0.01832	-1.22937	-0.09386			-10.819	-1.08391
	-1.22571	0.01624	-1.22888	-0.04532			-10.8152	-1.23321
	-1.22522	0.01512	-1.22839	-0.0044			-10.8114	-0.88179
	-1.22473	0.08001	-1.2279	-0.04897			-10.8075	0.13069
	-1.22424	-0.01586	-1.22742	-0.10281			-10.8037	-0.19684
	-1.22375	-0.03893	-1.22693	0.00558			-10.7999	-0.62577
	-1.22327	0.01844	-1.22644	0.02022			-10.796	-0.10542
	-1.22278	-0.02445	-1.22595	-0.01033			-10.7922	0.41131
	-1.22229	0.01236	-1.22546	-0.11282			-10.7884	-0.06814
	-1.2218	0.06053	-1.22497	-0.07663			-10.7845	0.19845
	-1.22131	-0.04096	-1.22448	0.0236			-10.7807	0.87821
	-1.22082	0.04425	-1.22399	0.01868			-10.7769	0.55385
	-1.22033	-0.07564	-1.2235	-0.00876			-10.773	0.59931
	-1.21984	-0.04568	-1.22301	0.03331			-10.7692	-0.04539
	-1.21935	0.04638	-1.22252	-0.01267			-10.7654	0.99866
	-1.21886	-0.02989	-1.22203	-0.0015			-10.7615	0.96161
	-1.21837	0.06287	-1.22154	-0.00561			-10.7577	-0.14264
	-1.21788	-0.03824	-1.22105	0.0037			-10.7539	0.11452
	-1.21739	-0.02394	-1.22057	-0.00816			-10.7501	0.30046
	-1.2169	-0.01821	-1.22008	-0.01904			-10.7462	0.58704
	-1.21642	-0.02335	-1.21959	0.02816			-10.7424	0.60614
	-1.21593	0.03222	-1.2191	-0.00142			-10.7386	0.1477
	-1.21544	-0.05917	-1.21861	-0.00525			-10.7347	-1.60633
	-1.21495	0.02703	-1.21812	0.00556			-10.7309	-0.77412
	-1.21446	-0.00914	-1.21763	0.03775			-10.7271	-0.09143
	-1.21397	0.04228	-1.21714	0.03615			-10.7232	-0.66977
	-1.21348	-0.04175	-1.21665	-0.09432			-10.7194	-1.79823
	-1.21299	0.01669	-1.21616	-0.00339			-10.7156	-1.58139
	-1.2125	0.00791	-1.21567	-0.06421			-10.7117	-0.95786
	-1.21201	0.02556	-1.21518	0.00332			-10.7079	-0.21011
	-1.21152	0.07703	-1.21469	-0.04035			-10.7041	0.05958
	-1.21103	-0.05035	-1.2142	-0.06661			-10.7002	0.52372
	-1.21054	0.00633	-1.21372	0.01554			-10.6964	-0.5632
	-1.21005	0.00348	-1.21323	-0.11982			-10.6926	-1.05202
	-1.20957	0.06343	-1.21274	0.03105			-10.6887	-1.05438
	-1.20908	0.03515	-1.21225	0.01531			-10.6849	-1.16177
	-1.20859	0.05449	-1.21176	-0.03929			-10.6811	-0.17483
	-1.2081	0.01186	-1.21127	-0.02476			-10.6772	-0.41331
	-1.20761	0.01953	-1.21078	-0.02383			-10.6734	-0.52742
	-1.20712	-0.01064	-1.21029	0.05949			-10.6696	-0.35283
	-1.20663	0.04305	-1.2098	0.01051			-10.6657	-0.57094
	-1.20614	-0.03089	-1.20931	0.01404			-10.6619	0.13428
	-1.20565	0.02568	-1.20882	0.03408			-10.6581	-0.4433
	-1.20516	0.02071	-1.20833	0.01871			-10.6542	0.08754
	-1.20467	-0.07584	-1.20784	0.0013			-10.6504	0.47016
	-1.20418	0.0139	-1.20735	-0.00579			-10.6466	1.00025
	-1.20369	0.03411	-1.20687	-0.04593			-10.6427	-0.37824
	-1.2032	0.01668	-1.20638	-0.04523			-10.6389	0.56788
	-1.20272	0.00358	-1.20589	-0.02961			-10.6351	-0.64231
	-1.20223	-0.00952	-1.2054	-0.01419			-10.6313	-1.03821
	-1.20174	-0.07951	-1.20491	0.00714			-10.6274	-0.16594
	-1.20125	0.03156	-1.20442	-0.06142			-10.6236	0.14517
	-1.20076	-0.02325	-1.20393	-0.01746			-10.6198	0.11222
	-1.20027	-0.06507	-1.20344	0.03178			-10.6159	0.46157
	-1.19978	-0.0254	-1.20295	-0.0525			-10.6121	-0.22302
	-1.19929	0.04488	-1.20246	-0.02763			-10.6083	-0.85727
	-1.1988	0.08492	-1.20197	-0.03296			-10.6044	-0.15845
	-1.19831	0.01813	-1.20148	-0.04624			-10.6006	0.32169
	-1.19782	-0.0506	-1.20099	-0.00184			-10.5968	0.92964
	-1.19733	0.08875	-1.2005	0.01593			-10.5929	-0.17003
	-1.19684	-0.02107	-1.20002	-0.0109			-10.5891	-1.11426
	-1.19635	0.05661	-1.19953	-0.0314			-10.5853	0.01935
	-1.19587	0.02727	-1.19904	0.000586861			-10.5814	0.6398
	-1.19538	0.00177	-1.19855	0.02472			-10.5776	0.16032
	-1.19489	-0.00409	-1.19806	-0.0651			-10.5738	1.33236
	-1.1944	0.02846	-1.19757	-0.02645			-10.5699	1.46518
	-1.19391	-0.01489	-1.19708	-0.03041			-10.5661	0.93558
	-1.19342	0.03822	-1.19659	-0.01575			-10.5623	1.52494
	-1.19293	-0.02004	-1.1961	-0.05359			-10.5584	0.90144
	-1.19244	0.01128	-1.19561	-0.09116			-10.5546	0.11851
	-1.19195	-0.03933	-1.19512	-0.07687			-10.5508	-0.84674
	-1.19146	-0.05146	-1.19463	-0.01544			-10.5469	-1.88985
	-1.19097	0.05595	-1.19414	-0.05978			-10.5431	-0.77164
	-1.19048	0.00311	-1.19365	-0.0988			-10.5393	-0.49524
	-1.18999	-0.00972	-1.19317	-0.00313			-10.5354	0.28597
	-1.1895	0.000430993	-1.19268	0.05627			-10.5316	0.65844
	-1.18902	-0.000685147	-1.19219	0.00967			-10.5278	0.31295
	-1.18853	0.02839	-1.1917	-0.0483			-10.5239	-0.03355
	-1.18804	0.00675	-1.19121	-0.05959			-10.5201	0.6209
	-1.18755	-0.07594	-1.19072	0.0433			-10.5163	0.77853
	-1.18706	-0.02139	-1.19023	0.0019			-10.5124	0.28602
	-1.18657	-0.02338	-1.18974	0.03431			-10.5086	0.31892
	-1.18608	-0.01571	-1.18925	-0.06551			-10.5048	-0.18201
	-1.18559	0.0565	-1.18876	-0.00951			-10.501	0.06489
	-1.1851	0.01926	-1.18827	0.05479			-10.4971	0.68124
	-1.18461	0.04675	-1.18778	-0.02465			-10.4933	-0.52375
	-1.18412	-0.0291	-1.18729	-0.07093			-10.4895	-0.75115
	-1.18363	0.00959	-1.1868	-0.0381			-10.4856	-0.1911
	-1.18314	-0.02848	-1.18632	-0.00863			-10.4818	0.78614
	-1.18265	-0.03264	-1.18583	-0.03574			-10.478	1.19757
	-1.18217	-0.00587	-1.18534	-0.02238			-10.4741	0.56761
	-1.18168	0.00396	-1.18485	-0.03324			-10.4703	0.29331
	-1.18119	0.04442	-1.18436	0.01251			-10.4665	1.35822
	-1.1807	0.03387	-1.18387	0.07286			-10.4626	0.61403
	-1.18021	-0.0301	-1.18338	-0.00163			-10.4588	0.16955
	-1.17972	0.10445	-1.18289	0.00662			-10.455	0.51038
	-1.17923	0.01532	-1.1824	-0.01247			-10.4511	-0.453
	-1.17874	-0.06839	-1.18191	-0.01038			-10.4473	-0.38542
	-1.17825	-0.0297	-1.18142	0.04831			-10.4435	-0.07178
	-1.17776	-0.10422	-1.18093	-0.0387			-10.4396	-0.2026
	-1.17727	0.02082	-1.18044	-0.01303			-10.4358	0.05031
	-1.17678	0.01636	-1.17995	-0.01938			-10.432	0.36265
	-1.17629	-0.05605	-1.17947	-0.00958			-10.4281	0.76667
	-1.1758	-0.03193	-1.17898	0.02026			-10.4243	0.26451
	-1.17532	0.02463	-1.17849	0.00801			-10.4205	0.5178
	-1.17483	0.01405	-1.178	-0.01433			-10.4166	0.32243
	-1.17434	-0.03061	-1.17751	-0.11994			-10.4128	-0.55259
	-1.17385	0.02239	-1.17702	-0.01043			-10.409	-0.62638
	-1.17336	0.03629	-1.17653	0.02111			-10.4051	0.17869
	-1.17287	0.00964	-1.17604	0.02563			-10.4013	-0.78005
	-1.17238	-0.06189	-1.17555	0.02736			-10.3975	0.26013
	-1.17189	-0.00847	-1.17506	-0.03075			-10.3936	0.12586
	-1.1714	0.02009	-1.17457	-0.03761			-10.3898	0.64345
	-1.17091	0.05658	-1.17408	-0.04968			-10.386	0.75227
	-1.17042	0.05955	-1.17359	-0.00167			-10.3822	0.5511
	-1.16993	-0.01441	-1.1731	-0.02675			-10.3783	1.13617
	-1.16944	0.03172	-1.17262	-0.04083			-10.3745	0.5379
	-1.16895	0.03575	-1.17213	-0.03609			-10.3707	-0.12693
	-1.16847	0.04693	-1.17164	0.03217			-10.3668	0.97749
	-1.16798	-0.04888	-1.17115	-0.02896			-10.363	0.89851
	-1.16749	0.04914	-1.17066	-0.00895			-10.3592	0.4542
	-1.167	0.0302	-1.17017	-0.01647			-10.3553	1.07225
	-1.16651	-0.00167	-1.16968	0.02401			-10.3515	0.81342
	-1.16602	0.01898	-1.16919	-0.10226			-10.3477	0.23935
	-1.16553	-0.00614	-1.1687	-0.02137			-10.3438	0.26631
	-1.16504	-0.03522	-1.16821	0.02702			-10.34	0.30553
	-1.16455	0.00817	-1.16772	-0.02329			-10.3362	-0.14373
	-1.16406	0.02309	-1.16723	0.00452			-10.3323	-0.1158
	-1.16357	-0.11906	-1.16674	-0.03996			-10.3285	0.1949
	-1.16308	0.06387	-1.16625	0.03458			-10.3247	0.41939
	-1.16259	0.04795	-1.16577	0.00228			-10.3208	0.18308
	-1.1621	-0.01882	-1.16528	0.00344			-10.317	0.5545
	-1.16162	0.01208	-1.16479	-0.02071			-10.3132	-1.03121
	-1.16113	0.01258	-1.1643	0.06315			-10.3093	-1.15115
	-1.16064	-0.07797	-1.16381	-0.0445			-10.3055	-0.33466
	-1.16015	0.0741	-1.16332	-0.03944			-10.3017	-0.81627
	-1.15966	0.07942	-1.16283	0.0068			-10.2978	0.34201
	-1.15917	0.03302	-1.16234	-0.05518			-10.294	0.47
	-1.15868	-0.00939	-1.16185	0.06934			-10.2902	1.34742
	-1.15819	0.03269	-1.16136	-0.03291			-10.2863	0.81122
	-1.1577	-0.00187	-1.16087	0.0187			-10.2825	1.10798
	-1.15721	-0.01142	-1.16038	-0.13181			-10.2787	0.11564
	-1.15672	0.04113	-1.15989	0.04516			-10.2748	-0.31662
	-1.15623	-0.02719	-1.1594	0.03124			-10.271	-0.33168
	-1.15574	-0.04447	-1.15892	-0.02904			-10.2672	-0.0285
	-1.15525	0.09562	-1.15843	0.05764			-10.2634	0.83867
	-1.15477	-0.01458	-1.15794	-0.01867			-10.2595	1.35054
	-1.15428	-0.0511	-1.15745	-0.03494			-10.2557	0.79602
	-1.15379	-0.02596	-1.15696	0.00933			-10.2519	0.04766
	-1.1533	-0.02453	-1.15647	-0.04524			-10.248	-0.91167
	-1.15281	0.03854	-1.15598	0.06466			-10.2442	-0.06021
	-1.15232	-0.00372	-1.15549	-0.04005			-10.2404	-1.01538
	-1.15183	0.05931	-1.155	-0.01255			-10.2365	-1.47414
	-1.15134	0.01553	-1.15451	-0.02993			-10.2327	0.09289
	-1.15085	-0.00341	-1.15402	0.00217			-10.2289	-0.02533
	-1.15036	-0.00633	-1.15353	-0.03287			-10.225	0.91141
	-1.14987	-0.00398	-1.15304	-0.02952			-10.2212	0.86826
	-1.14938	-0.1019	-1.15255	0.04081			-10.2174	-0.00197
	-1.14889	-0.01607	-1.15207	-0.05474			-10.2135	-0.58686
	-1.1484	0.02291	-1.15158	-0.05539			-10.2097	1.29997
	-1.14792	-0.076	-1.15109	-0.01994			-10.2059	1.00518
	-1.14743	0.01509	-1.1506	-0.01052			-10.202	0.67815
	-1.14694	-0.02315	-1.15011	-0.03329			-10.1982	0.99586
	-1.14645	0.000348024	-1.14962	-0.03163			-10.1944	0.62695
	-1.14596	-0.08838	-1.14913	-0.02638			-10.1905	-0.27751
	-1.14547	0.03172	-1.14864	-0.07914			-10.1867	-1.11512
	-1.14498	-0.046	-1.14815	0.05665			-10.1829	0.73619
	-1.14449	0.01449	-1.14766	-0.00273			-10.179	0.27086
	-1.144	-0.01205	-1.14717	0.02046			-10.1752	-0.85979
	-1.14351	0.00282	-1.14668	-0.0516			-10.1714	-0.52118
	-1.14302	-0.00495	-1.14619	0.01196			-10.1675	-0.82352
	-1.14253	0.02395	-1.1457	-0.07401			-10.1637	0.97433
	-1.14204	0.01346	-1.14522	0.05667			-10.1599	0.22401
	-1.14155	-0.06076	-1.14473	-0.0214			-10.156	0.81863
	-1.14107	-0.0103	-1.14424	-0.01785			-10.1522	-0.06742
	-1.14058	-0.05833	-1.14375	0.0165			-10.1484	-0.71521
	-1.14009	0.04188	-1.14326	-0.03821			-10.1446	-0.18525
	-1.1396	-0.04439	-1.14277	-0.03749			-10.1407	-0.2896
	-1.13911	0.00992	-1.14228	-0.06273			-10.1369	-0.29074
	-1.13862	-0.02519	-1.14179	-0.01434			-10.1331	-0.25555
	-1.13813	-0.03458	-1.1413	-0.10036			-10.1292	0.60146
	-1.13764	0.03804	-1.14081	-0.07435			-10.1254	0.15634
	-1.13715	0.026	-1.14032	-0.02002			-10.1216	0.12961
	-1.13666	0.03308	-1.13983	0.03888			-10.1177	0.85133
	-1.13617	-0.00991	-1.13934	0.01136			-10.1139	1.41731
	-1.13568	0.0583	-1.13885	0.00187			-10.1101	-0.22564
	-1.13519	-0.00492	-1.13837	0.01011			-10.1062	-0.31021
	-1.1347	0.0085	-1.13788	-0.01239			-10.1024	-0.17013
	-1.13422	-0.000446729	-1.13739	-0.03593			-10.0986	-0.50172
	-1.13373	0.0144	-1.1369	0.03655			-10.0947	-0.78503
	-1.13324	0.03631	-1.13641	-0.05071			-10.0909	-1.72529
	-1.13275	0.01088	-1.13592	-0.0457			-10.0871	-0.38728
	-1.13226	-0.04804	-1.13543	-0.0332			-10.0832	0.00887
	-1.13177	0.00246	-1.13494	0.04994			-10.0794	-0.00885
	-1.13128	-0.01749	-1.13445	0.04741			-10.0756	0.95
	-1.13079	0.01363	-1.13396	0.00249			-10.0717	1.24642
	-1.1303	-0.02481	-1.13347	-0.01364			-10.0679	1.70924
	-1.12981	-0.04651	-1.13298	-0.06064			-10.0641	1.45676
	-1.12932	-0.04319	-1.13249	-0.00137			-10.0602	0.81583
	-1.12883	0.07491	-1.132	-0.01467			-10.0564	0.07138
	-1.12834	0.01031	-1.13152	0.0012			-10.0526	-0.29132
	-1.12785	-0.00468	-1.13103	-0.0115			-10.0487	-0.35878
	-1.12737	0.02571	-1.13054	-0.01859			-10.0449	-0.55792
	-1.12688	0.02741	-1.13005	-0.00304			-10.0411	-0.76359
	-1.12639	0.01286	-1.12956	0.02228			-10.0372	-0.35942
	-1.1259	0.04687	-1.12907	-0.04977			-10.0334	0.07472
	-1.12541	0.00138	-1.12858	-0.01301			-10.0296	-0.38747
	-1.12492	-0.07017	-1.12809	0.02611			-10.0257	-0.05691
	-1.12443	-0.0311	-1.1276	-0.00797			-10.0219	0.41969
	-1.12394	0.08889	-1.12711	-0.03927			-10.0181	0.88011
	-1.12345	0.03245	-1.12662	-0.0461			-10.0143	-0.08435
	-1.12296	0.00617	-1.12613	0.06973			-10.0104	0.39282
	-1.12247	-0.01178	-1.12564	-0.0245			-10.0066	0.76182
	-1.12198	-0.01788	-1.12515	-0.03002			-10.0028	-0.56818
	-1.12149	-0.04698	-1.12467	-0.06782			-9.99892	-0.18014
	-1.121	-0.06605	-1.12418	-0.05195			-9.99509	-0.16567
	-1.12052	0.00627	-1.12369	-0.03943			-9.99126	-0.16659
	-1.12003	-0.02798	-1.1232	0.02013			-9.98743	-0.66942
	-1.11954	-0.0219	-1.12271	0.00187			-9.98359	0.00542
	-1.11905	0.03952	-1.12222	-0.08815			-9.97976	-0.04421
	-1.11856	-0.01242	-1.12173	-0.03028			-9.97593	0.0947
	-1.11807	-0.01886	-1.12124	0.04997			-9.9721	-1.05261
	-1.11758	0.01142	-1.12075	-0.02202			-9.96826	-0.06406
	-1.11709	0.06111	-1.12026	-0.03706			-9.96443	0.33017
	-1.1166	0.05507	-1.11977	-0.06912			-9.9606	-0.05071
	-1.11611	-0.03119	-1.11928	-0.06608			-9.95677	-0.70246
	-1.11562	0.0213	-1.11879	-0.04109			-9.95294	-0.40122
	-1.11513	0.04765	-1.1183	-0.0943			-9.9491	-0.46636
	-1.11464	-0.01647	-1.11782	-0.01013			-9.94527	0.19496
	-1.11415	-0.00324	-1.11733	-0.05727			-9.94144	0.85948
	-1.11367	0.05081	-1.11684	0.02256			-9.93761	-0.18164
	-1.11318	0.03117	-1.11635	-0.07062			-9.93377	-0.4338
	-1.11269	-0.05008	-1.11586	-0.01248			-9.92994	-0.11115
	-1.1122	-0.01481	-1.11537	-0.01775			-9.92611	0.36574
	-1.11171	0.02389	-1.11488	0.02611			-9.92228	0.01055
	-1.11122	-0.01885	-1.11439	-0.03471			-9.91844	-0.58396
	-1.11073	-0.00698	-1.1139	-0.04902			-9.91461	0.29438
	-1.11024	0.09519	-1.11341	0.01839			-9.91078	0.65798
	-1.10975	0.05052	-1.11292	0.000214213			-9.90695	0.58293
	-1.10926	0.04075	-1.11243	0.02842			-9.90312	-0.26468
	-1.10877	0.02716	-1.11194	-0.01443			-9.89928	0.21152
	-1.10828	0.01508	-1.11145	-0.05603			-9.89545	1.00272
	-1.10779	-0.00444	-1.11097	-0.05288			-9.89162	1.19348
	-1.1073	0.067	-1.11048	0.02736			-9.88779	0.37217
	-1.10682	-0.01331	-1.10999	0.00243			-9.88395	0.41358
	-1.10633	-0.05559	-1.1095	-0.02143			-9.88012	0.33985
	-1.10584	-0.05124	-1.10901	0.06923			-9.87629	-0.08736
	-1.10535	-0.02013	-1.10852	0.01727			-9.87246	0.12539
	-1.10486	-0.019	-1.10803	-0.01581			-9.86863	-0.51635
	-1.10437	0.03167	-1.10754	-0.00743			-9.86479	0.65474
	-1.10388	-0.035	-1.10705	-0.07036			-9.86096	0.39833
	-1.10339	-0.06413	-1.10656	0.05011			-9.85713	0.50153
	-1.1029	-0.07849	-1.10607	0.01458			-9.8533	-0.1361
	-1.10241	0.05368	-1.10558	-0.02721			-9.84946	0.75287
	-1.10192	0.00948	-1.10509	-0.0183			-9.84563	-0.37987
	-1.10143	0.00869	-1.1046	0.04448			-9.8418	1.24425
	-1.10094	-0.0671	-1.10412	-0.04674			-9.83797	0.22501
	-1.10045	0.00476	-1.10363	-0.08993			-9.83413	0.41206
	-1.09997	0.04138	-1.10314	-0.09939			-9.8303	-0.83001
	-1.09948	0.03894	-1.10265	-0.01694			-9.82647	-0.16323
	-1.09899	0.02278	-1.10216	0.00101			-9.82264	0.70164
	-1.0985	-0.04063	-1.10167	0.01483			-9.81881	-0.02097
	-1.09801	-0.01293	-1.10118	-0.09436			-9.81497	-1.26942
	-1.09752	-0.03135	-1.10069	0.00242			-9.81114	-1.08205
	-1.09703	-0.02486	-1.1002	-0.05099			-9.80731	-0.67422
	-1.09654	0.01405	-1.09971	-0.02481			-9.80348	-0.26425
	-1.09605	-0.09019	-1.09922	0.00659			-9.79964	0.21324
	-1.09556	0.02309	-1.09873	-0.06618			-9.79581	1.19721
	-1.09507	0.02713	-1.09824	0.02191			-9.79198	-0.16125
	-1.09458	0.05708	-1.09775	-0.02771			-9.78815	-1.00464
	-1.09409	0.09975	-1.09727	-0.04374			-9.78431	-1.26225
	-1.0936	-0.07521	-1.09678	0.05021			-9.78048	-1.36749
	-1.09312	0.00221	-1.09629	0.03035			-9.77665	0.09509
	-1.09263	0.0431	-1.0958	0.01			-9.77282	0.37848
	-1.09214	0.02956	-1.09531	0.00282			-9.76899	0.53877
	-1.09165	0.01775	-1.09482	-0.00673			-9.76515	0.0042
	-1.09116	0.1034	-1.09433	0.01605			-9.76132	0.44451
	-1.09067	0.02517	-1.09384	-0.01094			-9.75749	0.6679
	-1.09018	-0.01269	-1.09335	0.00644			-9.75366	-0.25556
	-1.08969	0.0136	-1.09286	-0.00398			-9.74982	-0.15427
	-1.0892	0.00275	-1.09237	-0.0153			-9.74599	0.05089
	-1.08871	-0.06617	-1.09188	-0.02485			-9.74216	0.85196
	-1.08822	-0.112	-1.09139	-0.03759			-9.73833	1.3262
	-1.08773	-0.01858	-1.0909	-0.03365			-9.73449	0.35447
	-1.08724	0.00656	-1.09042	-0.07507			-9.73066	0.43917
	-1.08675	0.00998	-1.08993	-0.03176			-9.72683	-0.11968
	-1.08627	0.00725	-1.08944	0.04943			-9.723	0.0277
	-1.08578	-0.01474	-1.08895	-0.04635			-9.71917	-0.44747
	-1.08529	-0.03173	-1.08846	-0.00742			-9.71533	-0.10592
	-1.0848	0.03879	-1.08797	0.0049			-9.7115	-0.12138
	-1.08431	-0.02459	-1.08748	0.01114			-9.70767	0.05835
	-1.08382	0.06093	-1.08699	-0.029			-9.70384	0.43023
	-1.08333	-0.03236	-1.0865	-0.04596			-9.7	0.14419
	-1.08284	-0.04078	-1.08601	0.02643			-9.69617	-0.06514
	-1.08235	0.04668	-1.08552	0.07722			-9.69234	-0.55796
	-1.08186	-0.00779	-1.08503	-0.08968			-9.68851	-0.24767
	-1.08137	0.02412	-1.08454	0.05255			-9.68468	0.75718
	-1.08088	-0.00583	-1.08405	0.09276			-9.68084	0.6991
	-1.08039	-0.02901	-1.08357	-0.03811			-9.67701	0.07975
	-1.0799	-0.04913	-1.08308	-0.01277			-9.67318	0.09801
	-1.07942	0.09399	-1.08259	-0.06848			-9.66935	0.54269
	-1.07893	-0.01479	-1.0821	0.00226			-9.66551	0.34641
	-1.07844	0.02129	-1.08161	-0.03506			-9.66168	-0.37374
	-1.07795	0.01853	-1.08112	-0.05922			-9.65785	-0.72765
	-1.07746	0.01063	-1.08063	-0.00462			-9.65402	-0.99907
	-1.07697	0.03067	-1.08014	-0.07668			-9.65018	-0.44365
	-1.07648	-0.04842	-1.07965	-0.03377			-9.64635	-0.29909
	-1.07599	0.04955	-1.07916	-0.03573			-9.64252	0.82953
	-1.0755	0.000849315	-1.07867	0.0784			-9.63869	-0.88468
	-1.07501	-0.04238	-1.07818	-0.09454			-9.63486	-1.34354
	-1.07452	-0.0557	-1.07769	-0.04762			-9.63102	-0.75325
	-1.07403	-0.0187	-1.0772	-0.07233			-9.62719	0.08655
	-1.07354	-0.000763349	-1.07672	-0.09215			-9.62336	0.33212
	-1.07305	-0.04108	-1.07623	-0.02478			-9.61953	0.25685
	-1.07257	-0.03977	-1.07574	-0.0465			-9.61569	-0.41488
	-1.07208	0.01415	-1.07525	-0.01702			-9.61186	0.0492
	-1.07159	0.06053	-1.07476	0.05616			-9.60803	-0.42749
	-1.0711	0.02647	-1.07427	-0.04057			-9.6042	-0.18769
	-1.07061	0.017	-1.07378	-0.02056			-9.60036	0.13452
	-1.07012	0.04964	-1.07329	-0.03373			-9.59653	0.17983
	-1.06963	0.12111	-1.0728	0.01414			-9.5927	0.30778
	-1.06914	0.0168	-1.07231	0.04073			-9.58887	0.91774
	-1.06865	-0.04476	-1.07182	-0.04112			-9.58504	1.0858
	-1.06816	-0.02181	-1.07133	-0.01161			-9.5812	1.17624
	-1.06767	0.02449	-1.07084	-0.01075			-9.57737	1.21303
	-1.06718	-0.08667	-1.07035	0.00447			-9.57354	0.606
	-1.06669	0.01112	-1.06987	-0.00702			-9.56971	0.10072
	-1.0662	0.04138	-1.06938	0.01511			-9.56587	0.49158
	-1.06572	-0.07147	-1.06889	0.01467			-9.56204	-0.35145
	-1.06523	-0.02582	-1.0684	0.06724			-9.55821	-0.88641
	-1.06474	0.0319	-1.06791	-0.02475			-9.55438	-0.52883
	-1.06425	0.04247	-1.06742	0.01129			-9.55054	-1.03726
	-1.06376	-0.02561	-1.06693	-0.03404			-9.54671	-0.44079
	-1.06327	-0.05482	-1.06644	-0.06051			-9.54288	-0.64086
	-1.06278	0.02963	-1.06595	0.03514			-9.53905	-0.13507
	-1.06229	0.01319	-1.06546	-0.02335			-9.53522	-0.18824
	-1.0618	0.08249	-1.06497	0.00722			-9.53138	0.1834
	-1.06131	0.01944	-1.06448	-0.08462			-9.52755	0.23608
	-1.06082	0.01653	-1.06399	-7.16512e-05			-9.52372	-0.20844
	-1.06033	-0.01713	-1.0635	-0.09199			-9.51989	0.36688
	-1.05984	-0.05425	-1.06302	0.00232			-9.51605	-0.56194
	-1.05935	-0.01503	-1.06253	-0.00751			-9.51222	0.48436
	-1.05887	-0.02106	-1.06204	-0.01733			-9.50839	-0.16219
	-1.05838	-0.01641	-1.06155	-0.00432			-9.50456	1.23742
	-1.05789	0.00799	-1.06106	0.00843			-9.50073	0.2433
	-1.0574	0.01616	-1.06057	0.05437			-9.49689	-0.05738
	-1.05691	-0.01148	-1.06008	-0.09488			-9.49306	-0.20967
	-1.05642	0.02151	-1.05959	-0.0079			-9.48923	-1.0668
	-1.05593	0.03361	-1.0591	-0.03752			-9.4854	0.24864
	-1.05544	-0.000232764	-1.05861	0.06686			-9.48156	-0.25272
	-1.05495	0.00904	-1.05812	-0.04322			-9.47773	-0.63405
	-1.05446	0.01187	-1.05763	-0.02231			-9.4739	0.10944
	-1.05397	0.00403	-1.05714	0.02256			-9.47007	0.15626
	-1.05348	0.01484	-1.05665	-0.07997			-9.46623	-0.3244
	-1.05299	0.01759	-1.05617	0.04583			-9.4624	0.04916
	-1.0525	0.07842	-1.05568	0.01357			-9.45857	0.82365
	-1.05202	-0.03435	-1.05519	-0.01446			-9.45474	0.63195
	-1.05153	-0.02104	-1.0547	0.01894			-9.45091	0.14477
	-1.05104	-0.03586	-1.05421	-0.03588			-9.44707	-0.78853
	-1.05055	0.01616	-1.05372	0.0126			-9.44324	-1.07673
	-1.05006	-0.01375	-1.05323	0.03105			-9.43941	0.23408
	-1.04957	0.02594	-1.05274	0.01216			-9.43558	0.18899
	-1.04908	-0.01766	-1.05225	-0.07754			-9.43174	-0.86773
	-1.04859	0.01204	-1.05176	-0.06266			-9.42791	-1.17588
	-1.0481	0.05099	-1.05127	-0.01333			-9.42408	-0.69055
	-1.04761	-0.000384875	-1.05078	0.01882			-9.42025	-0.12062
	-1.04712	-0.01773	-1.05029	0.00201			-9.41641	0.20011
	-1.04663	0.12372	-1.0498	0.12034			-9.41258	0.14137
	-1.04614	0.01834	-1.04932	-0.04184			-9.40875	0.27812
	-1.04565	-0.01925	-1.04883	0.03182			-9.40492	-0.36644
	-1.04517	0.00549	-1.04834	-0.0624			-9.40109	-0.89812
	-1.04468	0.00434	-1.04785	-0.04419			-9.39725	-0.46432
	-1.04419	0.02777	-1.04736	0.01441			-9.39342	-0.61284
	-1.0437	0.01647	-1.04687	-0.04066			-9.38959	0.84627
	-1.04321	-0.02267	-1.04638	0.02314			-9.38576	0.31706
	-1.04272	0.09481	-1.04589	0.0145			-9.38192	0.14986
	-1.04223	0.01622	-1.0454	-0.0227			-9.37809	0.04995
	-1.04174	0.01312	-1.04491	-0.00416			-9.37426	-0.36059
	-1.04125	0.00297	-1.04442	0.04327			-9.37043	0.18232
	-1.04076	0.00553	-1.04393	-0.03198			-9.36659	0.25465
	-1.04027	0.06929	-1.04344	0.02324			-9.36276	0.13862
	-1.03978	0.01016	-1.04295	0.04097			-9.35893	-0.14109
	-1.03929	0.04991	-1.04247	-0.0439			-9.3551	0.22306
	-1.0388	0.04375	-1.04198	-0.00904			-9.35127	-0.13003
	-1.03832	0.00682	-1.04149	0.01115			-9.34743	0.29552
	-1.03783	-0.1046	-1.041	0.00269			-9.3436	0.02753
	-1.03734	-0.00788	-1.04051	0.00204			-9.33977	-0.15216
	-1.03685	0.00944	-1.04002	-0.03069			-9.33594	0.8592
	-1.03636	-0.00553	-1.03953	0.03477			-9.3321	1.49099
	-1.03587	0.07941	-1.03904	-0.09928			-9.32827	1.48374
	-1.03538	0.01521	-1.03855	-0.07162			-9.32444	0.31172
	-1.03489	0.06198	-1.03806	0.01276			-9.32061	-0.00795
	-1.0344	-0.07752	-1.03757	0.02256			-9.31678	0.13022
	-1.03391	-0.01902	-1.03708	-0.03735			-9.31294	1.02401
	-1.03342	-0.01095	-1.03659	-0.05786			-9.30911	1.0624
	-1.03293	-0.02924	-1.0361	-0.06182			-9.30528	1.2616
	-1.03244	0.0678	-1.03562	-0.04765			-9.30145	0.05336
	-1.03195	-0.00312	-1.03513	0.0603			-9.29761	-0.30507
	-1.03147	0.06924	-1.03464	0.00859			-9.29378	0.20103
	-1.03098	0.04297	-1.03415	-0.00912			-9.28995	-0.01181
	-1.03049	-0.01984	-1.03366	0.00447			-9.28612	0.24913
	-1.03	0.0406	-1.03317	-0.03575			-9.28228	0.9311
	-1.02951	-0.00856	-1.03268	-0.00332			-9.27845	0.64963
	-1.02902	0.01303	-1.03219	-0.02543			-9.27462	0.19376
	-1.02853	-0.02398	-1.0317	-0.06164			-9.27079	-0.64712
	-1.02804	0.04426	-1.03121	0.02699			-9.26696	-0.59126
	-1.02755	-0.01657	-1.03072	0.04886			-9.26312	0.78265
	-1.02706	-0.0262	-1.03023	-0.03766			-9.25929	1.01304
	-1.02657	0.03067	-1.02974	-0.04943			-9.25546	-0.502
	-1.02608	0.03343	-1.02925	-0.03428			-9.25163	-0.60491
	-1.02559	0.01928	-1.02877	-0.00286			-9.24779	0.36538
	-1.0251	-0.04776	-1.02828	-0.05694			-9.24396	0.11832
	-1.02462	0.06146	-1.02779	-0.00867			-9.24013	-0.08494
	-1.02413	0.000346593	-1.0273	-0.05665			-9.2363	-0.53023
	-1.02364	-0.03676	-1.02681	-0.02203			-9.23246	0.88178
	-1.02315	0.04245	-1.02632	-0.07891			-9.22863	0.99833
	-1.02266	-0.07192	-1.02583	-0.03657			-9.2248	1.54947
	-1.02217	-0.05597	-1.02534	-0.0333			-9.22097	1.16527
	-1.02168	-0.04922	-1.02485	-0.05368			-9.21714	0.43149
	-1.02119	0.03552	-1.02436	0.02589			-9.2133	1.4477
	-1.0207	0.03633	-1.02387	0.06057			-9.20947	0.92204
	-1.02021	0.02459	-1.02338	0.02648			-9.20564	0.80422
	-1.01972	0.02179	-1.02289	-0.01879			-9.20181	0.86303
	-1.01923	-0.0264	-1.0224	0.07906			-9.19797	0.33737
	-1.01874	-0.01434	-1.02192	-0.00623			-9.19414	-0.39582
	-1.01825	0.0457	-1.02143	0.02134			-9.19031	-0.1833
	-1.01777	-0.0395	-1.02094	0.00188			-9.18648	1.09952
	-1.01728	0.03373	-1.02045	0.02748			-9.18265	0.31035
	-1.01679	-0.04512	-1.01996	-0.13446			-9.17881	0.47479
	-1.0163	0.03244	-1.01947	0.02179			-9.17498	-0.09333
	-1.01581	0.01846	-1.01898	-0.00377			-9.17115	0.08396
	-1.01532	0.00335	-1.01849	-0.0613			-9.16732	2.14243
	-1.01483	-0.0338	-1.018	0.03946			-9.16348	1.45653
	-1.01434	-0.02883	-1.01751	0.01653			-9.15965	0.03131
	-1.01385	-0.04868	-1.01702	-0.06007			-9.15582	0.2031
	-1.01336	-0.02969	-1.01653	-0.07036			-9.15199	1.47986
	-1.01287	0.06876	-1.01604	-0.02291			-9.14815	1.3481
	-1.01238	0.00504	-1.01555	-0.01577			-9.14432	-0.08893
	-1.01189	0.04551	-1.01507	-0.0302			-9.14049	0.49308
	-1.0114	-0.03511	-1.01458	-0.04863			-9.13666	0.05828
	-1.01092	0.00848	-1.01409	-0.09441			-9.13283	-0.05481
	-1.01043	0.00691	-1.0136	0.03286			-9.12899	-0.2074
	-1.00994	-0.0051	-1.01311	-0.07672			-9.12516	-0.11809
	-1.00945	-0.0109	-1.01262	-0.0789			-9.12133	-0.29755
	-1.00896	-0.09889	-1.01213	-0.01072			-9.1175	-0.02994
	-1.00847	-0.02608	-1.01164	-0.1058			-9.11366	0.38882
	-1.00798	0.02498	-1.01115	-0.06151			-9.10983	0.22624
	-1.00749	-0.01779	-1.01066	0.01463			-9.106	0.77065
	-1.007	-0.04184	-1.01017	-0.059			-9.10217	-0.20666
	-1.00651	0.02842	-1.00968	-0.03815			-9.09833	0.73105
	-1.00602	-0.04315	-1.00919	-0.03356			-9.0945	0.81278
	-1.00553	0.00721	-1.0087	-0.01426			-9.09067	0.65959
	-1.00504	0.0151	-1.00822	0.01494			-9.08684	0.70009
	-1.00455	0.02834	-1.00773	-0.03084			-9.08301	0.93522
	-1.00407	0.02469	-1.00724	-0.06872			-9.07917	1.04438
	-1.00358	0.02359	-1.00675	-0.07836			-9.07534	0.38632
	-1.00309	-0.05094	-1.00626	-0.03294			-9.07151	-0.00712
	-1.0026	-0.03442	-1.00577	0.04765			-9.06768	-0.08824
	-1.00211	0.01639	-1.00528	-0.01494			-9.06384	0.26444
	-1.00162	0.00439	-1.00479	-0.00989			-9.06001	-0.17276
	-1.00113	-0.02416	-1.0043	-0.05761			-9.05618	-0.49213
	-1.00064	0.05135	-1.00381	-0.01644			-9.05235	0.18934
	-1.00015	-0.00407	-1.00332	-0.05746			-9.04851	1.23033
	-0.99966	-0.03344	-1.00283	0.06176			-9.04468	0.0584
	-0.99917	0.01214	-1.00234	-0.05843			-9.04085	0.61
	-0.99868	0.04219	-1.00185	-0.04473			-9.03702	-0.04156
	-0.99819	0.09641	-1.00137	-0.05648			-9.03319	0.07653
	-0.9977	0.04078	-1.00088	-0.0135			-9.02935	0.12585
	-0.99721	0.04409	-1.00039	-0.01335			-9.02552	0.5277
	-0.99673	-0.02361	-0.9999	-0.0071			-9.02169	0.7578
	-0.99624	0.0158	-0.99941	-0.03406			-9.01786	0.36199
	-0.99575	-0.01988	-0.99892	-0.02128			-9.01402	0.20368
	-0.99526	0.02636	-0.99843	0.0185			-9.01019	0.82406
	-0.99477	0.04462	-0.99794	0.06241			-9.00636	2.12367
	-0.99428	-0.0317	-0.99745	0.01972			-9.00253	1.09075
	-0.99379	-0.03032	-0.99696	-0.01038			-8.9987	-0.18159
	-0.9933	0.00715	-0.99647	-0.06257			-8.99486	-0.41834
	-0.99281	-0.02125	-0.99598	0.0193			-8.99103	-0.13572
	-0.99232	0.03872	-0.99549	0.00186			-8.9872	0.51002
	-0.99183	0.00599	-0.99501	0.02274			-8.98337	1.29164
	-0.99134	-0.02312	-0.99452	-0.06626			-8.97953	-0.1379
	-0.99085	0.0141	-0.99403	-0.04246			-8.9757	-1.38953
	-0.99037	-0.0034	-0.99354	0.0437			-8.97187	-0.27751
	-0.98988	-0.00521	-0.99305	-0.00935			-8.96804	-0.166
	-0.98939	0.04207	-0.99256	-0.0676			-8.9642	-1.51473
	-0.9889	0.0156	-0.99207	0.00649			-8.96037	-0.98892
	-0.98841	-0.00225	-0.99158	-0.06055			-8.95654	0.33282
	-0.98792	0.06159	-0.99109	-0.04464			-8.95271	0.88043
	-0.98743	-0.00488	-0.9906	-0.03665			-8.94888	0.04328
	-0.98694	0.04931	-0.99011	0.00722			-8.94504	-0.40737
	-0.98645	-0.0341	-0.98962	-0.01629			-8.94121	-0.34985
	-0.98596	-0.0116	-0.98913	-0.01783			-8.93738	-0.20157
	-0.98547	0.01446	-0.98864	-0.03284			-8.93355	-0.28616
	-0.98498	0.06226	-0.98816	0.04773			-8.92971	-0.5512
	-0.98449	-0.0459	-0.98767	0.03228			-8.92588	-0.62097
	-0.984	-0.03009	-0.98718	0.0141			-8.92205	-1.50139
	-0.98352	0.03422	-0.98669	-0.07			-8.91822	-0.47903
	-0.98303	-0.01274	-0.9862	-0.04751			-8.91438	-0.13859
	-0.98254	-0.05567	-0.98571	0.05986			-8.91055	-0.29074
	-0.98205	-0.00438	-0.98522	-0.00928			-8.90672	-1.00108
	-0.98156	-0.03496	-0.98473	-0.0965			-8.90289	-0.20059
	-0.98107	0.01436	-0.98424	-0.03827			-8.89906	0.0227
	-0.98058	0.0343	-0.98375	-0.02694			-8.89522	-0.69436
	-0.98009	-0.02422	-0.98326	-0.03743			-8.89139	-0.27407
	-0.9796	0.0079	-0.98277	-0.09483			-8.88756	-1.2521
	-0.97911	-0.01307	-0.98228	0.03392			-8.88373	-1.25435
	-0.97862	0.01446	-0.98179	0.01127			-8.87989	-0.4022
	-0.97813	-0.02103	-0.9813	-0.0109			-8.87606	0.37726
	-0.97764	0.0541	-0.98081	-0.07548			-8.87223	0.24811
	-0.97715	-0.05898	-0.98033	-0.01176			-8.8684	-0.94307
	-0.97667	-0.00356	-0.97984	0.04926			-8.86456	-0.31201
	-0.97618	0.02307	-0.97935	-0.03344			-8.86073	0.0084
	-0.97569	-0.00922	-0.97886	-0.02251			-8.8569	-0.45953
	-0.9752	-0.03596	-0.97837	-0.00355			-8.85307	-0.51406
	-0.97471	-0.03825	-0.97788	-0.0181			-8.84924	1.40029
	-0.97422	0.0159	-0.97739	-0.08227			-8.8454	0.65237
	-0.97373	0.00234	-0.9769	-0.0323			-8.84157	-1.18322
	-0.97324	-0.07255	-0.97641	0.000392801			-8.83774	0.35235
	-0.97275	0.04869	-0.97592	-0.01462			-8.83391	-0.07575
	-0.97226	0.0321	-0.97543	-0.01715			-8.83007	-0.09172
	-0.97177	-0.01701	-0.97494	0.00776			-8.82624	0.20954
	-0.97128	0.05133	-0.97445	-0.04559			-8.82241	1.23322
	-0.97079	0.01562	-0.97396	-0.04638			-8.81858	-1.00482
	-0.9703	-0.00487	-0.97348	-0.01478			-8.81475	-0.54608
	-0.96981	0.000303336	-0.97299	0.13263			-8.81091	0.21707
	-0.96933	0.07522	-0.9725	-0.04873			-8.80708	-0.13554
	-0.96884	-0.02417	-0.97201	0.00536			-8.80325	0.12639
	-0.96835	0.10602	-0.97152	-0.06464			-8.79942	0.87192
	-0.96786	-0.000821523	-0.97103	-0.04906			-8.79558	0.91497
	-0.96737	-0.06344	-0.97054	-0.013			-8.79175	0.49847
	-0.96688	-0.02182	-0.97005	0.02596			-8.78792	0.85576
	-0.96639	-0.03247	-0.96956	-0.03998			-8.78409	1.6403
	-0.9659	0.03075	-0.96907	-0.00341			-8.78025	1.70885
	-0.96541	-0.01001	-0.96858	-0.02453			-8.77642	1.24302
	-0.96492	0.05282	-0.96809	0.02316			-8.77259	0.12214
	-0.96443	0.03308	-0.96761	-0.04587			-8.76876	0.52286
	-0.96394	0.01769	-0.96711	-0.13573			-8.76493	0.20198
	-0.96345	-0.01331	-0.96663	-0.01047			-8.76109	-1.03082
	-0.96296	0.03161	-0.96614	0.05034			-8.75726	0.63525
	-0.96248	0.01522	-0.96565	-0.01695			-8.75343	0.16255
	-0.96199	0.01042	-0.96516	0.08195			-8.7496	1.85599
	-0.9615	-0.06701	-0.96467	0.04576			-8.74576	1.9158
	-0.96101	0.09851	-0.96418	0.06041			-8.74193	1.65243
	-0.96052	0.09191	-0.96369	-0.02172			-8.7381	1.28747
	-0.96003	0.0051	-0.9632	0.01789			-8.73427	1.32845
	-0.95954	0.0201	-0.96271	-0.01898			-8.73043	1.7235
	-0.95905	0.04464	-0.96222	-0.07025			-8.7266	1.3814
	-0.95856	-0.03288	-0.96173	-0.07424			-8.72277	1.40924
	-0.95807	-0.06268	-0.96124	-0.03094			-8.71894	-0.36227
	-0.95758	0.02923	-0.96076	0.00921			-8.71511	-0.08662
	-0.95709	0.03716	-0.96027	-0.05145			-8.71127	1.22237
	-0.9566	0.06123	-0.95978	-0.00686			-8.70744	-0.73227
	-0.95612	0.01722	-0.95929	0.00852			-8.70361	-0.47457
	-0.95563	0.02604	-0.9588	-0.05474			-8.69978	-0.84695
	-0.95514	-0.01551	-0.95831	-0.01266			-8.69594	-0.15698
	-0.95465	-0.01293	-0.95782	0.01341			-8.69211	0.85573
	-0.95416	-0.11168	-0.95733	0.00491			-8.68828	0.32188
	-0.95367	-0.02392	-0.95684	-0.0602			-8.68445	-0.9966
	-0.95318	0.05784	-0.95635	-0.03076			-8.68061	1.05714
	-0.95269	-0.01723	-0.95586	0.00132			-8.67678	0.63158
	-0.9522	-0.01807	-0.95537	-0.05731			-8.67295	-0.5572
	-0.95171	0.05471	-0.95488	-0.02113			-8.66912	-0.04442
	-0.95122	0.00884	-0.95439	-0.06147			-8.66529	0.11558
	-0.95073	0.05452	-0.95391	-0.00861			-8.66145	-0.29838
	-0.95024	0.04686	-0.95342	-0.01587			-8.65762	-0.63635
	-0.94975	0.04334	-0.95293	-0.06958			-8.65379	-1.0912
	-0.94927	-0.04545	-0.95244	-0.04586			-8.64996	-1.2368
	-0.94878	-0.0446	-0.95195	0.000809318			-8.64612	-0.72199
	-0.94829	-0.05565	-0.95146	0.02966			-8.64229	-0.47623
	-0.9478	0.00315	-0.95097	-0.04879			-8.63846	-0.71854
	-0.94731	0.07471	-0.95048	0.000847214			-8.63463	-0.58876
	-0.94682	-0.00446	-0.94999	0.04227			-8.6308	0.70804
	-0.94633	-0.00453	-0.9495	-0.00761			-8.62696	0.89254
	-0.94584	0.03451	-0.94901	-0.02696			-8.62313	0.21608
	-0.94535	0.03293	-0.94852	0.08691			-8.6193	-0.48269
	-0.94486	0.01608	-0.94803	0.00162			-8.61547	-0.60387
	-0.94437	0.01888	-0.94754	-0.01851			-8.61163	-0.72406
	-0.94388	-0.04082	-0.94705	-0.02691			-8.6078	0.32726
	-0.94339	-0.00572	-0.94656	0.05462			-8.60397	0.21981
	-0.9429	-0.04242	-0.94608	-0.00667			-8.60014	1.26506
	-0.94242	0.01423	-0.94559	-0.03619			-8.5963	0.32626
	-0.94193	0.00541	-0.9451	0.0229			-8.59247	0.57472
	-0.94144	-0.00755	-0.94461	-0.01966			-8.58864	0.63007
	-0.94095	-0.04318	-0.94412	-0.05525			-8.58481	0.03125
	-0.94046	-0.04779	-0.94363	-0.07887			-8.58098	0.06744
	-0.93997	0.00674	-0.94314	0.00447			-8.57714	-0.35795
	-0.93948	0.0465	-0.94265	0.02735			-8.57331	0.36377
	-0.93899	0.02644	-0.94216	0.01872			-8.56948	0.28148
	-0.9385	-0.04168	-0.94167	-0.04546			-8.56565	-0.91384
	-0.93801	0.05236	-0.94118	-0.02134			-8.56181	0.26813
	-0.93752	0.01287	-0.94069	-0.06377			-8.55798	-0.53114
	-0.93703	-0.01054	-0.9402	0.01167			-8.55415	-0.99449
	-0.93654	-0.01495	-0.93971	-0.02764			-8.55032	-0.29123
	-0.93605	-0.07984	-0.93923	-0.02751			-8.54648	-0.3325
	-0.93556	0.02403	-0.93874	-0.04314			-8.54265	-0.06294
	-0.93508	0.04882	-0.93825	0.01056			-8.53882	0.68385
	-0.93459	-0.03292	-0.93776	-0.0049			-8.53499	0.20639
	-0.9341	-0.00022132	-0.93727	0.03056			-8.53116	0.71138
	-0.93361	0.04447	-0.93678	-0.11045			-8.52732	1.17202
	-0.93312	0.01145	-0.93629	-0.05805			-8.52349	-0.47923
	-0.93263	-0.00103	-0.9358	0.06017			-8.51966	-0.4022
	-0.93214	0.00729	-0.93531	-0.04438			-8.51583	0.18951
	-0.93165	0.0062	-0.93482	-0.07156			-8.51199	1.25552
	-0.93116	0.00206	-0.93433	-0.06541			-8.50816	0.51058
	-0.93067	-0.01227	-0.93384	-0.03735			-8.50433	1.44634
	-0.93018	0.01185	-0.93336	0.02876			-8.5005	1.66713
	-0.92969	0.03196	-0.93287	-0.05908			-8.49666	1.15419
	-0.9292	0.01055	-0.93238	-0.00191			-8.49283	0.7444
	-0.92871	-0.04249	-0.93189	0.02689			-8.489	0.18474
	-0.92823	-0.02116	-0.9314	0.00393			-8.48517	0.79468
	-0.92774	0.06627	-0.93091	0.01871			-8.48134	1.28777
	-0.92725	0.01605	-0.93042	-0.00535			-8.4775	0.28656
	-0.92676	0.03828	-0.92993	-0.03979			-8.47367	-0.33279
	-0.92627	0.04146	-0.92944	0.05469			-8.46984	-0.53871
	-0.92578	0.02726	-0.92895	-0.03015			-8.46601	-0.16773
	-0.92529	-0.01126	-0.92846	0.00164			-8.46217	-0.43911
	-0.9248	0.03169	-0.92797	-0.05329			-8.45834	-0.45394
	-0.92431	-0.00936	-0.92748	-0.07136			-8.45451	0.0221
	-0.92382	-0.02932	-0.92699	0.02807			-8.45068	0.20874
	-0.92333	0.00528	-0.92651	-0.03268			-8.44685	0.27191
	-0.92284	0.05555	-0.92602	0.05756			-8.44301	0.15905
	-0.92235	0.03525	-0.92553	-0.04971			-8.43918	-0.58406
	-0.92187	0.05647	-0.92504	-0.08295			-8.43535	0.12125
	-0.92138	-0.02133	-0.92455	-0.02208			-8.43152	0.92984
	-0.92089	-0.02372	-0.92406	0.02613			-8.42768	0.45787
	-0.9204	-0.0388	-0.92357	0.00562			-8.42385	0.7586
	-0.91991	0.00469	-0.92308	-0.0016			-8.42002	0.50103
	-0.91942	0.02444	-0.92259	0.02136			-8.41619	0.23229
	-0.91893	0.03232	-0.9221	0.0155			-8.41235	-0.50713
	-0.91844	-0.07005	-0.92161	-0.06811			-8.40852	-0.41624
	-0.91795	-0.05716	-0.92112	-0.00112			-8.40469	-0.40842
	-0.91746	0.03567	-0.92063	-0.04338			-8.40086	-0.57975
	-0.91697	0.04089	-0.92014	-0.01219			-8.39703	0.20823
	-0.91648	0.0316	-0.91966	-0.02026			-8.39319	0.88748
	-0.91599	0.01837	-0.91917	-0.09372			-8.38936	0.20092
	-0.9155	-0.02712	-0.91868	-0.02038			-8.38553	-0.75631
	-0.91502	0.03287	-0.91819	-0.05598			-8.3817	-1.32665
	-0.91453	0.01063	-0.9177	-0.0515			-8.37786	-0.66114
	-0.91404	0.05814	-0.91721	-0.01225			-8.37403	0.14631
	-0.91355	-0.0215	-0.91672	-0.11162			-8.3702	0.07248
	-0.91306	-0.01435	-0.91623	0.00671			-8.36637	-0.48095
	-0.91257	0.00148	-0.91574	-0.03624			-8.36253	0.13834
	-0.91208	-0.03155	-0.91525	-0.02062			-8.3587	0.18281
	-0.91159	-0.00186	-0.91476	-0.07236			-8.35487	-0.17575
	-0.9111	0.02585	-0.91427	-0.08614			-8.35104	-0.34188
	-0.91061	0.0352	-0.91378	-0.03058			-8.34721	-0.07809
	-0.91012	-0.00871	-0.91329	-0.04822			-8.34337	-1.04487
	-0.90963	-0.04172	-0.9128	-0.03973			-8.33954	-1.2498
	-0.90914	-0.04054	-0.91231	-0.07308			-8.33571	-0.6821
	-0.90865	0.04491	-0.91183	-0.02851			-8.33188	-0.09392
	-0.90817	0.07746	-0.91134	0.04498			-8.32804	-1.39842
	-0.90768	0.07409	-0.91085	-0.01794			-8.32421	0.07797
	-0.90719	-0.03576	-0.91036	-0.09596			-8.32038	-0.92682
	-0.9067	-0.03129	-0.90987	-0.03676			-8.31655	-2.12125
	-0.90621	-0.03607	-0.90938	-0.0177			-8.31271	-1.45706
	-0.90572	-0.0351	-0.90889	-0.06774			-8.30888	-0.60259
	-0.90523	0.06606	-0.9084	0.0414			-8.30505	-0.32885
	-0.90474	-0.02454	-0.90791	-0.07289			-8.30122	0.61689
	-0.90425	-0.04539	-0.90742	-0.01272			-8.29739	0.4599
	-0.90376	0.000743798	-0.90693	-0.00669			-8.29355	0.47831
	-0.90327	0.03259	-0.90644	-0.04389			-8.28972	-0.08578
	-0.90278	0.01773	-0.90595	-0.072			-8.28589	0.02139
	-0.90229	0.11288	-0.90546	-0.00856			-8.28206	-0.25261
	-0.9018	0.03923	-0.90498	-0.00328			-8.27822	-1.68274
	-0.90131	0.069	-0.90449	-0.04165			-8.27439	-0.0452
	-0.90083	0.02929	-0.904	-0.08741			-8.27056	0.26376
	-0.90034	0.05086	-0.90351	-0.11663			-8.26673	0.11862
	-0.89985	0.02324	-0.90302	-0.04327			-8.2629	-0.28421
	-0.89936	0.01263	-0.90253	0.04991			-8.25906	0.14591
	-0.89887	0.000488691	-0.90204	-0.10381			-8.25523	1.0299
	-0.89838	0.08795	-0.90155	-0.05495			-8.2514	-0.8159
	-0.89789	0.0266	-0.90106	-0.06066			-8.24757	-0.40932
	-0.8974	-0.00256	-0.90057	-0.1012			-8.24373	-0.72433
	-0.89691	-0.02423	-0.90008	0.00351			-8.2399	-0.81071
	-0.89642	1.15117e-05	-0.89959	-0.04036			-8.23607	-0.79259
	-0.89593	0.00242	-0.89911	-0.08481			-8.23224	-1.14395
	-0.89544	0.02269	-0.89862	-0.09102			-8.2284	-0.7859
	-0.89495	-0.00879	-0.89813	0.03375			-8.22457	0.26114
	-0.89446	0.00626	-0.89764	-0.06765			-8.22074	0.28658
	-0.89398	0.03616	-0.89715	0.02032			-8.21691	0.44393
	-0.89349	0.06254	-0.89666	-0.06284			-8.21308	0.36533
	-0.893	-0.00692	-0.89617	-0.0475			-8.20924	0.66478
	-0.89251	0.01731	-0.89568	0.01394			-8.20541	0.8703
	-0.89202	0.03114	-0.89519	-0.06129			-8.20158	0.02868
	-0.89153	0.08629	-0.8947	-0.0207			-8.19775	-0.15639
	-0.89104	0.01253	-0.89421	-0.02548			-8.19391	-0.24857
	-0.89055	0.04759	-0.89372	-0.03433			-8.19008	-0.77786
	-0.89006	0.06537	-0.89323	-0.06672			-8.18625	-0.17892
	-0.88957	-0.01962	-0.89274	-0.02611			-8.18242	-0.60165
	-0.88908	0.07093	-0.89226	-0.04164			-8.17858	-0.85644
	-0.88859	-0.01038	-0.89177	-0.07707			-8.17475	-0.42141
	-0.8881	-0.00839	-0.89128	-0.01962			-8.17092	-0.37829
	-0.88762	0.07275	-0.89079	0.01606			-8.16709	0.10745
	-0.88713	-0.0217	-0.8903	-0.03826			-8.16326	0.40394
	-0.88664	0.01279	-0.88981	-0.00235			-8.15942	-1.15194
	-0.88615	-0.06433	-0.88932	-0.02143			-8.15559	0.71334
	-0.88566	-0.01018	-0.88883	-0.04307			-8.15176	0.56156
	-0.88517	0.09757	-0.88834	0.02067			-8.14793	0.19496
	-0.88468	-0.00462	-0.88785	0.01885			-8.14409	0.26563
	-0.88419	0.05706	-0.88736	-0.0388			-8.14026	0.18582
	-0.8837	0.04986	-0.88687	-0.05295			-8.13643	0.6508
	-0.88321	0.05566	-0.88638	-0.02847			-8.1326	0.17136
	-0.88272	-0.02799	-0.88589	-0.01808			-8.12877	-0.18005
	-0.88223	0.02843	-0.88541	-0.05589			-8.12493	0.25944
	-0.88174	-0.06345	-0.88492	-0.13972			-8.1211	-0.19418
	-0.88125	0.04703	-0.88443	-0.05155			-8.11727	0.94408
	-0.88077	0.03956	-0.88394	-0.07571			-8.11344	0.1218
	-0.88028	0.04723	-0.88345	-0.01769			-8.1096	-0.63154
	-0.87979	0.04847	-0.88296	-0.00692			-8.10577	1.81376
	-0.8793	0.02383	-0.88247	0.03604			-8.10194	0.57224
	-0.87881	0.01988	-0.88198	-0.00202			-8.09811	0.05459
	-0.87832	0.0474	-0.88149	-0.02867			-8.09427	0.90176
	-0.87783	0.10128	-0.881	-0.01402			-8.09044	-0.22323
	-0.87734	0.10745	-0.88051	-0.05312			-8.08661	-0.58463
	-0.87685	0.07858	-0.88002	0.01446			-8.08278	-0.23177
	-0.87636	0.02884	-0.87953	-0.01889			-8.07895	0.02279
	-0.87587	0.03391	-0.87904	-0.03812			-8.07511	0.24709
	-0.87538	0.00788	-0.87855	-0.04946			-8.07128	-0.24735
	-0.87489	0.05703	-0.87806	-0.07514			-8.06745	1.11881
	-0.8744	0.01018	-0.87758	-0.00707			-8.06362	0.86662
	-0.87392	-0.04154	-0.87709	-0.07342			-8.05978	0.9845
	-0.87343	0.08888	-0.8766	-0.05817			-8.05595	1.58711
	-0.87294	-0.00442	-0.87611	0.01663			-8.05212	0.50957
	-0.87245	0.07719	-0.87562	0.07329			-8.04829	0.71964
	-0.87196	0.0387	-0.87513	-0.0712			-8.04445	0.18831
	-0.87147	-0.04529	-0.87464	-0.10498			-8.04062	0.11268
	-0.87098	-0.00742	-0.87415	0.01439			-8.03679	-0.07256
	-0.87049	0.03165	-0.87366	-0.03892			-8.03296	1.30841
	-0.87	0.07093	-0.87317	0.02606			-8.02913	0.46859
	-0.86951	0.06136	-0.87268	-0.01335			-8.02529	0.65647
	-0.86902	-0.01172	-0.87219	-0.02056			-8.02146	2.45293
	-0.86853	0.09407	-0.8717	-0.01583			-8.01763	2.80785
	-0.86804	0.05572	-0.87121	-0.02484			-8.0138	1.00278
[truncated: 63,540 more rows]

## Sheet: Figure 2
Figure 2a									Figure 2b						Figure 2c				Figure 2d						Figure 2e												Figure 2f
	X1	Y1	Y1	Y1	Y1error	Y1error	Y1error			X1	Y1	Y1	Y1			X1	Y1			X1	Y1	Y1	Y1			X1	Y1	X2	Y2	X3	Y3	X4	Y4	X5	Y5			X1	Y1	Y1
Long name	Type of H2O2	Production rate	Production rate	Production rate	S.D.	S.D.	S.D.		Long name	Magnetic Field	Intensity	Intensity	Intensity		Long name	Scavenger	Prodution amount		Long name	Time	Current	Current	∆ Current		Long name	E	j	E	j	E	j	E	j	E	j		Long name	Time	Amount	Amount
Units		μmol h-1	μmol h-1	μmol h-1					Units	mT	arb. units	arb. units	arb. units		Units		μmol		Units	min	mA	mA	mA		Units	V vs. RHE	mA cm-2	V vs. RHE	mA cm-2	V vs. RHE	mA cm-2	V vs. RHE	mA cm-2	V vs. RHE	mA cm-2		Units	min	%	%
Comment		CH3OH	CH3OOH	HCOOH	CH3OH	CH3OOH	HCOOH		Comment		Before	O2	O2+CH4		Comment	400 μmol	CH3OOH		Comment		O2+Ar	O2+CH4			Comment		Blank		5 mM		10 mM		20 mM		40 mM		Comment		CH3OH	HCOOH
	c25-H2O2	0	0	0	0	0	0			345	0.24421	0.25318	0.24428			w/o	1.08486			0.01667	-38.126					1	0.128752	1	0.117559	1	0.108853	1	0.0976595	1	0.0796255			0	100	0
	c70-H2O2	0	0.8098	0	0	0	0			345.01	0.24488	0.25305	0.2436			TBA	0			0.03333	-38.173					0.99	0.0852223	0.99	0.0752725	0.99	0.0671883	0.99	0.0547514	0.99	0.03423			30	75.8991	24.1009
	e-H2O2	0.44	2.39769	13.3529	0.0557	0.19748	0.39059			345.02	0.24567	0.2527	0.24384			BQ	0			0.05	-38.126					0.98	0.0665664	0.98	0.0559951	0.98	0.0479109	0.98	0.0348519	0.98	0.0118432
										345.03	0.24567	0.25176	0.24473							0.06667	-38.188					0.97	0.0553733	0.97	0.0441798	0.97	0.0360956	0.97	0.0211711	0.97	-0.00308135
										345.04	0.24524	0.25113	0.24507							0.08333	-38.173					0.96	0.0466672	0.96	0.0354737	0.96	0.0273896	0.96	0.0118432	0.96	-0.0148966
										345.05	0.24557	0.25085	0.24538							0.1	-38.219					0.95	0.0410704	0.95	0.0304989	0.95	0.0211711	0.95	0.00500279	0.95	-0.0242245
										345.06	0.24665	0.24984	0.24553							0.11667	-38.173					0.94	0.0367174	0.94	0.0261459	0.94	0.0168181	0.94	2.79349e-05	0.94	-0.0316867
										345.07	0.24784	0.24813	0.24548							0.13333	-38.219					0.93	0.0348519	0.93	0.0230366	0.93	0.0130869	0.93	-0.00432506	0.93	-0.0366616
										345.08	0.24835	0.24692	0.24527							0.15	-38.372					0.92	0.0323645	0.92	0.0205492	0.92	0.0112213	0.92	-0.00805619	0.92	-0.0410146
										345.09	0.24825	0.24738	0.24404							0.16667	-38.249					0.91	0.0317426	0.91	0.0193055	0.91	0.00935579	0.91	-0.0105436	0.91	-0.0453676
										345.1	0.24834	0.24878	0.24231							0.18333	-38.326					0.9	0.0304989	0.9	0.0180618	0.9	0.00811206	0.9	-0.0136529	0.9	-0.0490988
										345.11	0.24795	0.24957	0.24201							0.2	-38.28					0.89	0.029877	0.89	0.0174399	0.89	0.0074902	0.89	-0.0148966	0.89	-0.0522081
										345.12	0.24677	0.25013	0.24374							0.21667	-38.219					0.88	0.029877	0.88	0.0168181	0.88	0.00686834	0.88	-0.0155185	0.88	-0.0546955
										345.13	0.24624	0.25115	0.24606							0.23333	-38.219					0.87	0.029877	0.87	0.0168181	0.87	0.00686834	0.87	-0.0155185	0.87	-0.0565611
										345.14	0.24713	0.25243	0.24748							0.25	-38.249					0.86	0.0304989	0.86	0.0161962	0.86	0.00624648	0.86	-0.0161403	0.86	-0.0596704
										345.15	0.24811	0.25325	0.24765							0.26667	-38.219					0.85	0.029877	0.85	0.0168181	0.85	0.00624648	0.85	-0.0167622	0.85	-0.061536
										345.16	0.248	0.25211	0.24748							0.28333	-38.28					0.84	0.0304989	0.84	0.0161962	0.84	0.00624648	0.84	-0.0180059	0.84	-0.0640231
										345.17	0.24798	0.24996	0.24836							0.3	-38.249					0.83	0.0304989	0.83	0.0155743	0.83	0.00500279	0.83	-0.0192496	0.83	-0.0658887
										345.18	0.2491	0.24959	0.25006							0.31667	-38.295					0.82	0.0304989	0.82	0.0155743	0.82	0.00500279	0.82	-0.0211152	0.82	-0.0696198
										345.19	0.25031	0.2502	0.25005							0.33333	-38.142					0.81	0.029877	0.81	0.0143306	0.81	0.00313721	0.81	-0.0242245	0.81	-0.0739729
										345.2	0.25008	0.24975	0.24827							0.35	-38.295					0.8	0.0292552	0.8	0.0130869	0.8	0.00127165	0.8	-0.0267119	0.8	-0.0795696
										345.21	0.24917	0.24971	0.24726							0.36667	-38.295					0.79	0.0292552	0.79	0.0112213	0.79	-0.00121578	0.79	-0.030443	0.79	-0.0851664
										345.22	0.24902	0.25048	0.24709							0.38333	-38.234					0.78	0.0273896	0.78	0.00935579	0.78	-0.00494692	0.78	-0.0354179	0.78	-0.0938725
										345.23	0.249	0.25011	0.24627							0.4	-38.265					0.77	0.0267678	0.77	0.0074902	0.77	-0.00805619	0.77	-0.0410146	0.77	-0.102579
										345.24	0.24851	0.24894	0.24497							0.41667	-38.265					0.76	0.0249022	0.76	0.00313721	0.76	-0.0136529	0.76	-0.0484769	0.76	-0.114394
										345.25	0.2481	0.2473	0.24468							0.43333	-38.249					0.75	0.0230366	0.75	-0.000593923	0.75	-0.0198715	0.75	-0.0584267	0.75	-0.129318
										345.26	0.24816	0.24592	0.24426							0.45	-38.295					0.74	0.0199273	0.74	-0.00743433	0.74	-0.0285774	0.74	-0.0702417	0.74	-0.146108
										345.27	0.24867	0.24631	0.24253							0.46667	-38.249					0.73	0.0149525	0.73	-0.0130311	0.73	-0.0372834	0.73	-0.0839227	0.73	-0.167873
										345.28	0.25001	0.24707	0.24215							0.48333	-38.249					0.72	0.0105995	0.72	-0.0223589	0.72	-0.0484769	0.72	-0.100713	0.72	-0.193991
										345.29	0.25138	0.24647	0.24353							0.5	-38.142					0.71	0.00438093	0.71	-0.0316867	0.71	-0.0627794	0.71	-0.120612	0.71	-0.224462
										345.3	0.25175	0.24566	0.24431							0.51667	-38.234					0.7	-0.00183764	0.7	-0.0428802	0.7	-0.0789478	0.7	-0.144865	0.7	-0.262396
										345.31	0.25174	0.24543	0.24451							0.53333	-38.28					0.69	-0.00929992	0.69	-0.0559393	0.69	-0.0976036	0.69	-0.170361	0.69	-0.302194
										345.32	0.25183	0.24474	0.24543							0.55	-38.265					0.68	-0.0186278	0.68	-0.0708636	0.68	-0.117503	0.68	-0.201453	0.68	-0.34759
										345.33	0.25285	0.24497	0.24676							0.56667	-38.203					0.67	-0.0279556	0.67	-0.0876538	0.67	-0.140512	0.67	-0.23379	0.67	-0.39796
										345.34	0.25473	0.24733	0.24645							0.58333	-38.203					0.66	-0.0397709	0.66	-0.105687	0.66	-0.165386	0.66	-0.267992	0.66	-0.451441
										345.35	0.25566	0.24936	0.24427							0.6	-38.28					0.65	-0.0509644	0.65	-0.125587	0.65	-0.190882	0.65	-0.30406	0.65	-0.503676
										345.36	0.25521	0.2502	0.24245							0.61667	-38.249					0.64	-0.0646449	0.64	-0.145486	0.64	-0.217	0.64	-0.341371	0.64	-0.560887
										345.37	0.25419	0.25159	0.24235							0.63333	-38.234					0.63	-0.077704	0.63	-0.16663	0.63	-0.243118	0.63	-0.378061	0.63	-0.616231
										345.38	0.25209	0.25341	0.24289							0.65	-38.295					0.62	-0.0932506	0.62	-0.187772	0.62	-0.269857	0.62	-0.412887	0.62	-0.666603
										345.39	0.24953	0.2539	0.24273							0.66667	-38.203					0.61	-0.108175	0.61	-0.208294	0.61	-0.295354	0.61	-0.445842	0.61	-0.714486
										345.4	0.24862	0.25332	0.24306							0.68333	-38.188					0.6	-0.121856	0.6	-0.227572	0.6	-0.318984	0.6	-0.478178	0.6	-0.761126
										345.41	0.24957	0.25329	0.2443							0.7	-38.234					0.59	-0.138024	0.59	-0.246849	0.59	-0.342615	0.59	-0.507405	0.59	-0.804032
										345.42	0.25202	0.25387	0.24482							0.71667	-38.203					0.58	-0.151705	0.58	-0.265505	0.58	-0.363758	0.58	-0.536636	0.58	-0.838854
										345.43	0.25544	0.25421	0.24403							0.73333	-38.203					0.57	-0.164142	0.57	-0.281673	0.57	-0.38117	0.57	-0.56151	0.57	-0.878032
										345.44	0.25775	0.25371	0.24362							0.75	-38.157					0.56	-0.174092	0.56	-0.294732	0.56	-0.399826	0.56	-0.581409	0.56	-0.905397
										345.45	0.25699	0.25235	0.24515							0.76667	-38.234					0.55	-0.182798	0.55	-0.305926	0.55	-0.41102	0.55	-0.599441	0.55	-0.932134
										345.46	0.25413	0.25174	0.24701							0.78333	-38.28					0.54	-0.189016	0.54	-0.314631	0.54	-0.422834	0.54	-0.611879	0.54	-0.953899
										345.47	0.25234	0.25291	0.24728							0.8	-38.219					0.53	-0.192747	0.53	-0.319606	0.53	-0.42781	0.53	-0.62183	0.53	-0.965717
										345.48	0.25333	0.25463	0.24622							0.81667	-38.173					0.52	-0.194613	0.52	-0.321472	0.52	-0.430919	0.52	-0.626802	0.52	-0.976287
										345.49	0.25483	0.25476	0.24435							0.83333	-38.295					0.51	-0.192747	0.51	-0.321472	0.51	-0.430296	0.51	-0.623692	0.51	-0.97753
										345.5	0.25402	0.25296	0.24293							0.85	-38.157					0.5	-0.192126	0.5	-0.32085	0.5	-0.427186	0.5	-0.623692	0.5	-0.981263
										345.51	0.2511	0.2516	0.24344							0.86667	-38.219					0.49	-0.189638	0.49	-0.31774	0.49	-0.423457	0.49	-0.616231	0.49	-0.973178
										345.52	0.24731	0.25124	0.24489							0.88333	-38.249					0.48	-0.187772	0.48	-0.314631	0.48	-0.419101	0.48	-0.608146	0.48	-0.969445
										345.53	0.24527	0.2513	0.24543							0.9	-38.28					0.47	-0.184042	0.47	-0.3109	0.47	-0.413506	0.47	-0.601308	0.47	-0.961984
										345.54	0.2455	0.25187	0.24578							0.91667	-38.265					0.46	-0.182176	0.46	-0.307791	0.46	-0.407287	0.46	-0.592599	0.46	-0.952656
										345.55	0.24479	0.25234	0.24647							0.93333	-38.219					0.45	-0.179689	0.45	-0.30406	0.45	-0.401069	0.45	-0.584518	0.45	-0.947061
										345.56	0.24387	0.25216	0.2456							0.95	-38.249					0.44	-0.177823	0.44	-0.301572	0.44	-0.39796	0.44	-0.577057	0.44	-0.936486
										345.57	0.24504	0.2508	0.24349							0.96667	-38.311					0.43	-0.174714	0.43	-0.299085	0.43	-0.392985	0.43	-0.569591	0.43	-0.934
										345.58	0.24691	0.24873	0.24241							0.98333	-38.234					0.42	-0.17347	0.42	-0.297841	0.42	-0.389876	0.42	-0.565239	0.42	-0.925296
										345.59	0.24796	0.24609	0.24251							1	-38.249					0.41	-0.170361	0.41	-0.294732	0.41	-0.387389	0.41	-0.55902	0.41	-0.925915
										345.6	0.24828	0.24274	0.24407							1.01667	-38.326					0.4	-0.169739	0.4	-0.29411	0.4	-0.385523	0.4	-0.559644	0.4	-0.919696
										345.61	0.24892	0.24109	0.24706							1.03333	-38.249					0.39	-0.167251	0.39	-0.29411	0.39	-0.384901	0.39	-0.557154	0.39	-0.91783
										345.62	0.25021	0.24252	0.24899							1.05	-38.265					0.38	-0.16663	0.38	-0.293488	0.38	-0.384279	0.38	-0.555911	0.38	-0.92032
										345.63	0.2506	0.24566	0.24919							1.06667	-38.203					0.37	-0.166008	0.37	-0.29411	0.37	-0.385523	0.37	-0.560263	0.37	-0.918453
										345.64	0.24912	0.24777	0.24938							1.08333	-38.219					0.36	-0.165386	0.36	-0.293488	0.36	-0.389876	0.36	-0.562753	0.36	-0.92032
										345.65	0.24734	0.24768	0.24864							1.1	-38.326					0.35	-0.165386	0.35	-0.296598	0.35	-0.389254	0.35	-0.563996	0.35	-0.915344
										345.66	0.24753	0.24831	0.24695							1.11667	-38.28					0.34	-0.166008	0.34	-0.299085	0.34	-0.393607	0.34	-0.563372	0.34	-0.927158
										345.67	0.24924	0.25148	0.24681							1.13333	-38.234					0.33	-0.16663	0.33	-0.300951	0.33	-0.396094	0.33	-0.565862	0.33	-0.930891
										345.68	0.24998	0.25471	0.24805							1.15	-38.188					0.32	-0.167251	0.32	-0.302816	0.32	-0.39796	0.32	-0.578919	0.32	-0.930267
										345.69	0.24953	0.25537	0.25009							1.16667	-38.173					0.31	-0.167873	0.31	-0.305304	0.31	-0.402935	0.31	-0.577057	0.31	-0.937733
										345.7	0.24909	0.25427	0.25189							1.18333	-38.203					0.3	-0.169739	0.3	-0.310279	0.3	-0.4048	0.3	-0.581409	0.3	-0.936486
										345.71	0.24915	0.2518	0.25078							1.2	-38.342					0.29	-0.170983	0.29	-0.313387	0.29	-0.410397	0.29	-0.595089	0.29	-0.95017
										345.72	0.25014	0.24745	0.24752							1.21667	-38.203					0.28	-0.172226	0.28	-0.316497	0.28	-0.416615	0.28	-0.594466	0.28	-0.954522
										345.73	0.25199	0.24442	0.24542							1.23333	-38.265					0.27	-0.17347	0.27	-0.321472	0.27	-0.420348	0.27	-0.600065	0.27	-0.955765
										345.74	0.25374	0.245	0.24574							1.25	-38.203					0.26	-0.175336	0.26	-0.323959	0.26	-0.427186	0.26	-0.607526	0.26	-0.965717
										345.75	0.25466	0.24708	0.24788							1.26667	-38.203					0.25	-0.176579	0.25	-0.328312	0.25	-0.429676	0.25	-0.609393	0.25	-0.973798
										345.76	0.25535	0.24869	0.24962							1.28333	-38.249					0.24	-0.177823	0.24	-0.331421	0.24	-0.433405	0.24	-0.619964	0.24	-0.984992
										345.77	0.25646	0.24974	0.25004							1.3	-38.265					0.23	-0.178445	0.23	-0.335774	0.23	-0.437757	0.23	-0.629291	0.23	-0.981263
										345.78	0.2567	0.2502	0.2505							1.31667	-38.188					0.22	-0.180932	0.22	-0.340128	0.22	-0.440866	0.22	-0.631158	0.22	-1.00302
										345.79	0.25556	0.25001	0.25108							1.33333	-38.142					0.21	-0.181554	0.21	-0.340749	0.21	-0.448951	0.21	-0.639239	0.21	-1.01049
										345.8	0.25464	0.25026	0.25137							1.35	-38.234					0.2	-0.18342	0.2	-0.345724	0.2	-0.451441	0.2	-0.646704	0.2	-1.01609
										345.81	0.25414	0.2518	0.25108							1.36667	-38.173					0.19	-0.184042	0.19	-0.346968	0.19	-0.454551	0.19	-0.651057	0.19	-1.02728
										345.82	0.25351	0.25271	0.24983							1.38333	-38.28					0.18	-0.185907	0.18	-0.351321	0.18	-0.458279	0.18	-0.657275	0.18	-1.03287
										345.83	0.25383	0.2507	0.24819							1.4	-38.188					0.17	-0.186529	0.17	-0.353808	0.17	-0.462012	0.17	-0.663494	0.17	-1.05091
										345.84	0.25622	0.24753	0.24678							1.41667	-38.219					0.16	-0.188394	0.16	-0.35443	0.16	-0.46885	0.16	-0.677174	0.16	-1.05277
										345.85	0.25846	0.24621	0.24529							1.43333	-38.219					0.15	-0.188394	0.15	-0.358783	0.15	-0.46885	0.15	-0.678417	0.15	-1.06708
										345.86	0.25898	0.24703	0.24402							1.45	-38.142					0.14	-0.19026	0.14	-0.360027	0.14	-0.473826	0.14	-0.681526	0.14	-1.08138
										345.87	0.25912	0.24858	0.2428							1.46667	-38.126					0.13	-0.19026	0.13	-0.362514	0.13	-0.478802	0.13	-0.695206	0.13	-1.08884
										345.88	0.25867	0.25019	0.2409							1.48333	-38.173					0.12	-0.192126	0.12	-0.365002	0.12	-0.482534	0.12	-0.703915	0.12	-1.11496
										345.89	0.25696	0.25246	0.2403							1.5	-38.126					0.11	-0.193369	0.11	-0.366245	0.11	-0.487506	0.11	-0.711377	0.11	-1.12429
										345.9	0.25482	0.25497	0.24198							1.51667	-38.157					0.1	-0.195235	0.1	-0.370598	0.1	-0.490615	0.1	-0.72319	0.1	-1.14792
										345.91	0.25413	0.25565	0.24364							1.53333	-38.203					0.09	-0.1971	0.09	-0.371842	0.09	-0.498077	0.09	-0.731899	0.09	-1.16471
										345.92	0.25514	0.25469	0.24376							1.55	-38.249					0.08	-0.198344	0.08	-0.377439	0.08	-0.503676	0.08	-0.744955	0.08	-1.18585
										345.93	0.25597	0.25419	0.24368							1.56667	-38.157					0.07	-0.201453	0.07	-0.380548	0.07	-0.508028	0.07	-0.75615	0.07	-1.21197
										345.94	0.25599	0.25374	0.24324							1.58333	-38.126					0.06	-0.204563	0.06	-0.383657	0.06	-0.517356	0.06	-0.767344	0.06	-1.23
										345.95	0.25582	0.25296	0.24083							1.6	-38.188					0.05	-0.208294	0.05	-0.389876	0.05	-0.522951	0.05	-0.785377	0.05	-1.26234
										345.96	0.25538	0.25233	0.23918							1.61667	-38.203					0.04	-0.213891	0.04	-0.393607	0.04	-0.534146	0.04	-0.799057	0.04	-1.28597
										345.97	0.25348	0.25098	0.241							1.63333	-38.157					0.03	-0.218866	0.03	-0.403557	0.03	-0.542231	0.03	-0.813984	0.03	-1.31831
										345.98	0.24958	0.24927	0.24342							1.65	-38.203					0.02	-0.230059	0.02	-0.41164	0.02	-0.557154	0.02	-0.835126	0.02	-1.34753
										345.99	0.24562	0.24823	0.2439							1.66667	-38.249					0.01	-0.24374	0.01	-0.426567	0.01	-0.573324	0.01	-0.852538	0.01	-1.37738
										346	0.24457	0.24603	0.24374							1.68333	-38.326					0	-0.265505	0	-0.444599	0	-0.592599	0	-0.881765	0	-1.41905
										346.01	0.24681	0.24299	0.24408							1.7	-38.234
										346.02	0.24875	0.2426	0.24526							1.71667	-38.173
										346.03	0.24901	0.24458	0.24593							1.73333	-38.219
										346.04	0.24988	0.24685	0.24564							1.75	-38.126
										346.05	0.25148	0.2495	0.24617							1.76667	-38.188
										346.06	0.25226	0.25198	0.24656							1.78333	-38.173
										346.07	0.25163	0.25248	0.24594							1.8	-38.142
										346.08	0.25077	0.2514	0.24623							1.81667	-38.065
										346.09	0.25003	0.25054	0.24706							1.83333	-38.219
										346.1	0.24915	0.2515	0.24652							1.85	-38.096
										346.11	0.24908	0.25366	0.24621							1.86667	-38.203
										346.12	0.24995	0.25376	0.24677							1.88333	-38.111
										346.13	0.25137	0.25199	0.24532							1.9	-38.157
										346.14	0.25283	0.25103	0.24161							1.91667	-38.111
										346.15	0.25452	0.25236	0.23919							1.93333	-38.126
										346.16	0.25605	0.25478	0.2406							1.95	-38.142
										346.17	0.25528	0.25537	0.2435							1.96667	-38.08
										346.18	0.25282	0.2542	0.24366							1.98333	-38.065
										346.19	0.25104	0.25339	0.24104							2	-38.096
										346.2	0.25036	0.25413	0.23896							2.01667	-37.988
										346.21	0.251	0.25587	0.2387							2.03333	-38.019
										346.22	0.25352	0.25778	0.23959							2.05	-37.973
										346.23	0.25662	0.25875	0.24132							2.06667	-38.065
										346.24	0.25719	0.25718	0.24319							2.08333	-38.065
										346.25	0.25506	0.25415	0.24387							2.1	-38.126
										346.26	0.25363	0.25228	0.24278							2.11667	-38.111
										346.27	0.2539	0.25188	0.24085							2.13333	-38.034
										346.28	0.2551	0.25154	0.2399							2.15	-38.065
										346.29	0.25665	0.25085	0.24057							2.16667	-38.173
										346.3	0.25736	0.2502	0.24164							2.18333	-38.065
										346.31	0.25642	0.25046	0.24335							2.2	-38.05
										346.32	0.2534	0.2514	0.24614							2.21667	-38.05
										346.33	0.2495	0.25167	0.24731							2.23333	-38.034
										346.34	0.24687	0.25123	0.2454							2.25	-38.05
										346.35	0.24633	0.25049	0.24354							2.26667	-38.126
										346.36	0.2481	0.25069	0.24371							2.28333	-38.126
										346.37	0.25056	0.25205	0.2446							2.3	-38.111
										346.38	0.25149	0.25242	0.24522							2.31667	-38.111
										346.39	0.25114	0.2518	0.24504							2.33333	-38.203
										346.4	0.25076	0.2508	0.24447							2.35	-38.188
										346.41	0.25145	0.2493	0.24531							2.36667	-38.142
										346.42	0.25232	0.24898	0.24778							2.38333	-38.08
										346.43	0.25139	0.25069	0.24957							2.4	-38.111
										346.44	0.2501	0.25342	0.24883							2.41667	-38.034
										346.45	0.25078	0.25474	0.2458							2.43333	-38.126
										346.46	0.25228	0.25361	0.24174							2.45	-38.157
										346.47	0.25348	0.25326	0.23989							2.46667	-38.08
										346.48	0.25465	0.25443	0.24072							2.48333	-38.111
										346.49	0.25541	0.25447	0.24097							2.5	-38.065
										346.5	0.25519	0.25231	0.24112							2.51667	-38.111
										346.51	0.25473	0.24901	0.24164							2.53333	-38.065
										346.52	0.25465	0.24776	0.24141							2.55	-38.126
										346.53	0.25325	0.24938	0.24173							2.56667	-38.065
										346.54	0.25136	0.25061	0.24245							2.58333	-37.988
										346.55	0.2512	0.25004	0.24171							2.6	-38.019
										346.56	0.25182	0.24934	0.24049							2.61667	-38.004
										346.57	0.25151	0.24955	0.24027							2.63333	-38.019
										346.58	0.25012	0.24997	0.23995							2.65	-38.05
										346.59	0.24923	0.24977	0.23861							2.66667	-38.019
										346.6	0.25001	0.25015	0.23761							2.68333	-38.034
										346.61	0.25139	0.25196	0.23766							2.7	-38.142
										346.62	0.2527	0.25314	0.2376							2.71667	-38.126
										346.63	0.25461	0.25239	0.23812							2.73333	-37.988
										346.64	0.25594	0.25085	0.23992							2.75	-38.08
										346.65	0.25549	0.24969	0.2416							2.76667	-38.05
										346.66	0.25485	0.24898	0.24213							2.78333	-37.957
										346.67	0.25559	0.249	0.24163							2.8	-38.065
										346.68	0.25573	0.25028	0.24173							2.81667	-38.05
										346.69	0.25386	0.25234	0.24409							2.83333	-38.096
										346.7	0.25251	0.25459	0.24702							2.85	-38.034
										346.71	0.25313	0.25653	0.24832							2.86667	-38.096
										346.72	0.25386	0.25688	0.24805							2.88333	-38.111
										346.73	0.25268	0.25458	0.24679							2.9	-38.126
										346.74	0.2502	0.25033	0.24576							2.91667	-38.019
										346.75	0.24887	0.24715	0.24588							2.93333	-38.111
										346.76	0.24989	0.24687	0.24803							2.95	-38.05
										346.77	0.25199	0.24761	0.24973							2.96667	-37.957
										346.78	0.2526	0.24786	0.24703							2.98333	-38.019
										346.79	0.25115	0.24853	0.2428							3	-38.019
										346.8	0.25034	0.25053	0.24101							3.01667	-37.988
										346.81	0.25077	0.25303	0.24111							3.03333	-38.019
										346.82	0.25078	0.25406	0.24116							3.05	-38.05
										346.83	0.25095	0.25307	0.24138							3.06667	-38.096
										346.84	0.25146	0.25099	0.24318							3.08333	-38.08
										346.85	0.2514	0.24855	0.24473							3.1	-38.019
										346.86	0.25084	0.24737	0.24451							3.11667	-38.004
										346.87	0.25035	0.24813	0.2451							3.13333	-38.05
										346.88	0.25095	0.24872	0.2469							3.15	-38.004
										346.89	0.25306	0.24866	0.24669							3.16667	-38.08
										346.9	0.25532	0.24828	0.2442							3.18333	-38.111
										346.91	0.25629	0.24719	0.24152							3.2	-38.08
										346.92	0.25679	0.24695	0.24047							3.21667	-38.08
										346.93	0.25731	0.24875	0.24092							3.23333	-38.096
										346.94	0.25662	0.25076	0.24142							3.25	-38.111
										346.95	0.25473	0.25121	0.24244							3.26667	-38.111
										346.96	0.25324	0.25093	0.24403							3.28333	-38.126
										346.97	0.25253	0.25049	0.24478							3.3	-38.111
										346.98	0.25198	0.25094	0.2447							3.31667	-38.188
										346.99	0.25182	0.2535	0.24533							3.33333	-38.157
										347	0.25206	0.25615	0.2462							3.35	-38.126
										347.01	0.25308	0.25653	0.24574							3.36667	-38.08
										347.02	0.25477	0.25489	0.24429							3.38333	-38.157
										347.03	0.25486	0.25239	0.24276							3.4	-38.142
										347.04	0.25279	0.24974	0.24253							3.41667	-38.111
										347.05	0.25088	0.24736	0.24419							3.43333	-38.173
										347.06	0.2506	0.24628	0.24597							3.45	-38.142
										347.07	0.25207	0.24661	0.24565							3.46667	-38.249
										347.08	0.25576	0.2467	0.24418							3.48333	-38.234
										347.09	0.25922	0.24676	0.24376							3.5	-38.234
										347.1	0.25925	0.24745	0.24408							3.51667	-38.249
										347.11	0.25675	0.24812	0.24515							3.53333	-38.173
										347.12	0.25397	0.24843	0.24693							3.55	-38.173
										347.13	0.2523	0.24808	0.248							3.56667	-38.203
										347.14	0.25141	0.2482	0.24822							3.58333	-38.203
										347.15	0.251	0.2495	0.24822							3.6	-38.173
										347.16	0.25119	0.25037	0.24798							3.61667	-38.295
										347.17	0.25121	0.25051	0.24746							3.63333	-38.203
										347.18	0.25064	0.25075	0.24617							3.65	-38.188
										347.19	0.24981	0.25047	0.2437							3.66667	-38.249
										347.2	0.24926	0.24909	0.24196							3.68333	-38.111
										347.21	0.24779	0.24845	0.24219							3.7	-38.234
										347.22	0.24599	0.25089	0.24174							3.71667	-38.265
										347.23	0.24696	0.25426	0.2398							3.73333	-38.265
										347.24	0.24904	0.2557	0.23963							3.75	-38.265
										347.25	0.24841	0.2561	0.24222							3.76667	-38.311
										347.26	0.24672	0.25681	0.24493							3.78333	-38.265
										347.27	0.24746	0.25826	0.24667							3.8	-38.219
										347.28	0.25015	0.25897	0.2483							3.81667	-38.203
										347.29	0.2525	0.25744	0.2494							3.83333	-38.188
										347.3	0.25269	0.2551	0.24997							3.85	-38.234
										347.31	0.25095	0.25409	0.24974							3.86667	-38.188
										347.32	0.24903	0.25354	0.24802							3.88333	-38.157
										347.33	0.24887	0.25153	0.24651							3.9	-38.126
										347.34	0.25192	0.24927	0.24662							3.91667	-38.142
										347.35	0.25477	0.24819	0.2475							3.93333	-38.126
										347.36	0.25452	0.24826	0.24786							3.95	-38.096
										347.37	0.25382	0.24945	0.24711							3.96667	-38.142
										347.38	0.25403	0.25127	0.24561							3.98333	-38.219
										347.39	0.2547	0.25259	0.24518							4	-38.173
										347.4	0.2547	0.25241	0.24582							4.01667	-38.219
										347.41	0.25334	0.25117	0.24662							4.03333	-38.203
										347.42	0.25239	0.25083	0.24803							4.05	-38.234
										347.43	0.2529	0.25148	0.24844							4.06667	-38.234
										347.44	0.2533	0.25181	0.24766							4.08333	-38.219
										347.45	0.25136	0.2515	0.24801							4.1	-38.28
										347.46	0.24851	0.24958	0.24927							4.11667	-38.249
										347.47	0.24799	0.24757	0.24875							4.13333	-38.295
										347.48	0.25009	0.24753	0.24616							4.15	-38.249
										347.49	0.25293	0.24842	0.24451							4.16667	-38.295
										347.5	0.25473	0.24963	0.24425							4.18333	-38.295
										347.51	0.25512	0.25134	0.24418							4.2	-38.249
										347.52	0.25545	0.25254	0.24529							4.21667	-38.234
										347.53	0.25567	0.25236	0.2475							4.23333	-38.234
										347.54	0.25461	0.25258	0.24916							4.25	-38.203
										347.55	0.25349	0.25425	0.24968							4.26667	-38.249
										347.56	0.25267	0.25609	0.24897							4.28333	-38.142
										347.57	0.25174	0.25695	0.24775							4.3	-38.219
										347.58	0.25238	0.25577	0.24725							4.31667	-38.203
										347.59	0.25483	0.25376	0.24607							4.33333	-38.234
										347.6	0.25573	0.25229	0.24323							4.35	-38.173
										347.61	0.25358	0.25041	0.24118							4.36667	-38.111
										347.62	0.24979	0.24958	0.24066							4.38333	-38.126
										347.63	0.24671	0.2513	0.24044							4.4	-38.157
										347.64	0.24725	0.25363	0.24109							4.41667	-38.173
										347.65	0.24975	0.25473	0.24311							4.43333	-38.126
										347.66	0.25139	0.25348	0.24509							4.45	-38.142
										347.67	0.25208	0.25015	0.24643							4.46667	-38.111
										347.68	0.25146	0.24794	0.24833							4.48333	-38.173
										347.69	0.25074	0.24862	0.25011							4.5	-38.111
										347.7	0.25075	0.24974	0.2496							4.51667	-38.126
										347.71	0.25059	0.24854	0.24724							4.53333	-38.249
										347.72	0.25078	0.24664	0.24497							4.55	-38.203
										347.73	0.25169	0.24578	0.24381							4.56667	-38.142
										347.74	0.25122	0.24474	0.24304							4.58333	-38.173
										347.75	0.24841	0.2441	0.24153							4.6	-38.126
										347.76	0.24618	0.24434	0.24055							4.61667	-38.173
										347.77	0.24684	0.24342	0.24076							4.63333	-38.188
										347.78	0.24918	0.24198	0.2411							4.65	-38.126
										347.79	0.25121	0.2422	0.24146							4.66667	-38.157
										347.8	0.25197	0.24321	0.24132							4.68333	-38.203
										347.81	0.25075	0.24438	0.24086							4.7	-38.111
										347.82	0.24903	0.24604	0.24142							4.71667	-38.08
										347.83	0.25032	0.2473	0.24159							4.73333	-38.111
										347.84	0.2536	0.24719	0.2405							4.75	-38.05
										347.85	0.2552	0.24737	0.2397							4.76667	-38.004
										347.86	0.25599	0.24859	0.23882							4.78333	-38.065
										347.87	0.25639	0.24874	0.23731							4.8	-38.065
										347.88	0.25456	0.24837	0.23732							4.81667	-38.019
										347.89	0.25244	0.24796	0.23967							4.83333	-38.05
										347.9	0.25152	0.24696	0.24175							4.85	-38.111
										347.91	0.25076	0.24622	0.24137							4.86667	-38.111
										347.92	0.25055	0.24628	0.24001							4.88333	-38.08
										347.93	0.251	0.24699	0.2401							4.9	-38.065
										347.94	0.25077	0.24749	0.24057							4.91667	-37.957
										347.95	0.25031	0.24757	0.24018							4.93333	-37.973
										347.96	0.25132	0.24714	0.24018							4.95	-38.065
										347.97	0.25296	0.24567	0.24082							4.96667	-38.096
										347.98	0.2541	0.24372	0.2412							4.98333	-38.065
										347.99	0.25499	0.24267	0.24159							5	-38.126
										348	0.25446	0.24286	0.24228							5.01667	-38.05
										348.01	0.2529	0.24347	0.24219							5.03333	-38.019
										348.02	0.25327	0.24442	0.24131							5.05	-37.957
										348.03	0.25476	0.24606	0.24047							5.06667	-38.004
										348.04	0.25518	0.24751	0.23945							5.08333	-38.096
										348.05	0.25518	0.24749	0.23889							5.1	-38.188
										348.06	0.25526	0.24633	0.23911							5.11667	-38.111
										348.07	0.25441	0.24573	0.23918							5.13333	-38.08
										348.08	0.25304	0.24659	0.23933							5.15	-38.096
										348.09	0.25312	0.2481	0.24065							5.16667	-37.973
										348.1	0.25465	0.24887	0.24325							5.18333	-37.973
										348.11	0.25573	0.24803	0.24484							5.2	-38.096
										348.12	0.25538	0.24746	0.24394							5.21667	-38.096
										348.13	0.2547	0.24892	0.24223							5.23333	-38.173
										348.14	0.25444	0.24983	0.24072							5.25	-38.126
										348.15	0.25374	0.24942	0.24028							5.26667	-38.111
										348.16	0.25323	0.24943	0.24154							5.28333	-38.173
										348.17	0.2542	0.24891	0.24276							5.3	-38.203
										348.18	0.25545	0.24805	0.2433							5.31667	-38.265
										348.19	0.25556	0.24844	0.24492							5.33333	-38.188
										348.2	0.25418	0.24891	0.24816							5.35	-38.249
										348.21	0.25238	0.24716	0.25085							5.36667	-38.28
										348.22	0.25178	0.2445	0.25134							5.38333	-38.249
										348.23	0.25192	0.24377	0.25048							5.4	-38.203
										348.24	0.25156	0.24434	0.24942							5.41667	-38.203
										348.25	0.25071	0.24531	0.24882							5.43333	-38.265
										348.26	0.25076	0.24729	0.24882							5.45	-38.234
										348.27	0.25197	0.24964	0.2487							5.46667	-38.326
										348.28	0.25227	0.25065	0.24776							5.48333	-38.249
										348.29	0.25154	0.25075	0.24566							5.5	-38.265
										348.3	0.25176	0.25133	0.24373							5.51667	-38.28
										348.31	0.2529	0.25197	0.24396							5.53333	-38.265
										348.32	0.25288	0.25105	0.24509							5.55	-38.265
										348.33	0.25165	0.2481	0.24508							5.56667	-38.28
										348.34	0.25194	0.24597	0.24506							5.58333	-38.295
										348.35	0.2541	0.24706	0.24555							5.6	-38.234
										348.36	0.25583	0.24907	0.2454							5.61667	-38.28
										348.37	0.25633	0.24894	0.24566							5.63333	-38.219
										348.38	0.25612	0.24849	0.24746							5.65	-38.311
										348.39	0.25539	0.24944	0.25027							5.66667	-38.219
										348.4	0.25442	0.25026	0.25311							5.68333	-38.265
										348.41	0.25329	0.25101	0.25381							5.7	-38.326
										348.42	0.25196	0.25196	0.25196							5.71667	-38.173
										348.43	0.25056	0.25283	0.24957							5.73333	-38.188
										348.44	0.24897	0.25335	0.24807							5.75	-38.203
										348.45	0.24797	0.25326	0.24802							5.76667	-38.234
										348.46	0.24776	0.25334	0.24933							5.78333	-38.28
										348.47	0.24797	0.25369	0.25149							5.8	-38.249
										348.48	0.24788	0.25469	0.2532							5.81667	-38.311
										348.49	0.24721	0.25641	0.25197							5.83333	-38.311
										348.5	0.24772	0.25755	0.24855							5.85	-38.265
										348.51	0.24914	0.25817	0.2462							5.86667	-38.234
										348.52	0.25001	0.25833	0.24502							5.88333	-38.295
										348.53	0.25145	0.25802	0.24354							5.9	-38.311
										348.54	0.25332	0.2576	0.24154							5.91667	-38.249
										348.55	0.25399	0.25628	0.24063							5.93333	-38.265
										348.56	0.25367	0.25402	0.24195							5.95	-38.326
										348.57	0.25262	0.25168	0.24485							5.96667	-38.295
										348.58	0.25197	0.24935	0.24823							5.98333	-38.372
										348.59	0.25287	0.24689	0.24936							6	-38.372
										348.6	0.25355	0.24554	0.24743							6.01667	-38.326
										348.61	0.25319	0.24707	0.24453							6.03333	-38.342
										348.62	0.25344	0.25074	0.24201							6.05	-38.357
										348.63	0.2538	0.25351	0.24123							6.06667	-38.372
										348.64	0.25189	0.25315	0.24232							6.08333	-38.326
										348.65	0.24875	0.25105	0.24373							6.1	-38.295
										348.66	0.248	0.25064	0.2456							6.11667	-38.142
										348.67	0.25005	0.25262	0.24909							6.13333	-38.357
										348.68	0.25192	0.25527	0.25419							6.15	-38.311
										348.69	0.25276	0.25936	0.26042							6.16667	-38.372
										348.7	0.25293	0.26667	0.26767							6.18333	-38.311
										348.71	0.25228	0.27505	0.27479							6.2	-38.265
										348.72	0.25251	0.28381	0.28113							6.21667	-38.219
										348.73	0.25552	0.29335	0.28788							6.23333	-38.28
										348.74	0.26015	0.30451	0.29732							6.25	-38.28
										348.75	0.26435	0.32256	0.3123							6.26667	-38.311
										348.76	0.26799	0.34922	0.33205							6.28333	-38.449
										348.77	0.27002	0.38246	0.35531							6.3	-38.342
										348.78	0.26916	0.42432	0.38428							6.31667	-38.418
										348.79	0.26779	0.47691	0.41918							6.33333	-38.464
										348.8	0.26829	0.53735	0.45787							6.35	-38.418
										348.81	0.26922	0.59947	0.49665							6.36667	-38.449
										348.82	0.26831	0.65643	0.52868							6.38333	-38.372
										348.83	0.2648	0.70122	0.54683							6.4	-38.418
										348.84	0.26018	0.72502	0.54763							6.41667	-38.388
										348.85	0.25597	0.72048	0.53164							6.43333	-38.403
										348.86	0.25196	0.68721	0.49918							6.45	-38.464
										348.87	0.24776	0.62816	0.44919							6.46667	-38.388
										348.88	0.2442	0.54501	0.3837							6.48333	-38.403
										348.89	0.24349	0.44262	0.30879							6.5	-38.403
										348.9	0.24491	0.32766	0.23015							6.51667	-38.434
										348.91	0.24496	0.20509	0.15248							6.53333	-38.418
										348.92	0.24359	0.0838	0.08043							6.55	-38.388
										348.93	0.24298	-0.02475	0.01906							6.56667	-38.357
										348.94	0.2434	-0.11334	-0.02524							6.58333	-38.357
										348.95	0.24488	-0.17717	-0.04917							6.6	-38.388
										348.96	0.24774	-0.21136	-0.05404							6.61667	-38.449
										348.97	0.24919	-0.21404	-0.04171							6.63333	-38.464
										348.98	0.24706	-0.18857	-0.0154							6.65	-38.434
										348.99	0.24474	-0.14351	0.01999							6.66667	-38.434
										349	0.24536	-0.08803	0.06012							6.68333	-38.388
										349.01	0.24812	-0.02798	0.10019							6.7	-38.357
										349.02	0.25079	0.03039	0.1347							6.71667	-38.434
										349.03	0.25264	0.08118	0.16116							6.73333	-38.388
										349.04	0.25355	0.12266	0.18188							6.75	-38.403
										349.05	0.25287	0.15554	0.19839							6.76667	-38.372
										349.06	0.2524	0.17973	0.21027							6.78333	-38.388
										349.07	0.25343	0.19581	0.21913							6.8	-38.357
										349.08	0.25421	0.20693	0.22598							6.81667	-38.464
										349.09	0.25388	0.21515	0.23178							6.83333	-38.449
										349.1	0.25311	0.22074	0.2369							6.85	-38.403
										349.11	0.2528	0.22399	0.24007							6.86667	-38.418
										349.12	0.25284	0.22606	0.24235							6.88333	-38.464
										349.13	0.25264	0.22912	0.24418							6.9	-38.388
										349.14	0.25233	0.2337	0.2442							6.91667	-38.372
										349.15	0.25233	0.23761	0.24276							6.93333	-38.372
										349.16	0.25256	0.23987	0.24202							6.95	-38.357
										349.17	0.25287	0.24081	0.24234							6.96667	-38.295
										349.18	0.25259	0.24066	0.24178							6.98333	-38.234
										349.19	0.25086	0.24084	0.23971							7	-38.372
										349.2	0.24932	0.24281	0.23743							7.01667	-38.357
										349.21	0.24879	0.2457	0.23658							7.03333	-38.388
										349.22	0.2486	0.24707	0.23732							7.05	-38.464
										349.23	0.24972	0.24642	0.23898							7.06667	-38.418
										349.24	0.25241	0.24442	0.2407							7.08333	-38.526
										349.25	0.25531	0.24136	0.24194							7.1	-38.495
										349.26	0.25698	0.2392	0.243							7.11667	-38.464
										349.27	0.25744	0.23973	0.24404							7.13333	-38.342
										349.28	0.25734	0.24189	0.24444							7.15	-38.372
										349.29	0.25668	0.24412	0.24275							7.16667	-38.495
										349.3	0.25554	0.24556	0.23973							7.18333	-38.434
										349.31	0.25402	0.24523	0.23778							7.2	-38.434
										349.32	0.2529	0.24305	0.23732							7.21667	-38.449
										349.33	0.25232	0.24102	0.23748							7.23333	-38.511
										349.34	0.25206	0.24082	0.23791							7.25	-38.434
										349.35	0.25232	0.24187	0.23861							7.26667	-38.511
										349.36	0.25217	0.24338	0.24017							7.28333	-38.418
										349.37	0.25151	0.24453	0.24132							7.3	-38.403
										349.38	0.25148	0.24455	0.24126							7.31667	-38.388
										349.39	0.25123	0.24424	0.24273							7.33333	-38.388
										349.4	0.25054	0.24458	0.24581							7.35	-38.403
										349.41	0.25117	0.24478	0.24752							7.36667	-38.388
										349.42	0.25237	0.24361	0.24727							7.38333	-38.418
										349.43	0.2522	0.24179	0.24591							7.4	-38.403
										349.44	0.25122	0.24079	0.24363							7.41667	-38.434
										349.45	0.25073	0.24137	0.24217							7.43333	-38.403
										349.46	0.25103	0.24324	0.24192							7.45	-38.495
										349.47	0.25147	0.24435	0.24008							7.46667	-38.557
										349.48	0.25114	0.2438	0.237							7.48333	-38.526
										349.49	0.25107	0.24337	0.23519							7.5	-38.48
										349.5	0.2529	0.24328	0.23498							7.51667	-38.603
										349.51	0.2559	0.24198	0.23593							7.53333	-38.557
										349.52	0.25852	0.23989	0.23758							7.55	-38.541
										349.53	0.26047	0.24009	0.23874							7.56667	-38.495
										349.54	0.26081	0.24367	0.23934							7.58333	-38.511
										349.55	0.25819	0.24753	0.24151							7.6	-38.48
										349.56	0.25446	0.24993	0.2451							7.61667	-38.418
										349.57	0.2523	0.25091	0.24803							7.63333	-38.464
										349.58	0.25147	0.25003	0.25005							7.65	-38.449
										349.59	0.25138	0.24834	0.25081							7.66667	-38.464
										349.6	0.2516	0.24689	0.24975							7.68333	-38.449
										349.61	0.25062	0.24564	0.24841							7.7	-38.418
										349.62	0.24926	0.24515	0.24855							7.71667	-38.464
										349.63	0.2499	0.24559	0.24833							7.73333	-38.434
										349.64	0.25234	0.24605	0.24671							7.75	-38.342
										349.65	0.25524	0.24582	0.24682							7.76667	-38.418
										349.66	0.25784	0.24507	0.24748							7.78333	-38.372
										349.67	0.25959	0.2445	0.24642							7.8	-38.388
										349.68	0.2601	0.24335	0.24532							7.81667	-38.357
										349.69	0.25907	0.24131	0.24481							7.83333	-38.464
										349.7	0.25781	0.2411	0.24405							7.85	-38.403
										349.71	0.25727	0.2438	0.24162							7.86667	-38.449
										349.72	0.257	0.24692	0.23867							7.88333	-38.372
										349.73	0.25753	0.24742	0.23725							7.9	-38.449
										349.74	0.25751	0.24479	0.23778							7.91667	-38.418
										349.75	0.25508	0.24215	0.23997							7.93333	-38.495
										349.76	0.25212	0.24305	0.24155							7.95	-38.495
										349.77	0.25186	0.2475	0.24169							7.96667	-38.464
										349.78	0.25404	0.25177	0.24239							7.98333	-38.557
										349.79	0.25549	0.25295	0.24366							8	-38.449
										349.8	0.2554	0.25149	0.24408							8.01667	-38.48
										349.81	0.25524	0.24878	0.24478							8.03333	-38.572
										349.82	0.25606	0.24623	0.24652							8.05	-38.587
										349.83	0.25738	0.24591	0.24729							8.06667	-38.541
										349.84	0.25756	0.24817	0.24614							8.08333	-38.464
										349.85	0.25636	0.24991	0.24475							8.1	-38.603
										349.86	0.25524	0.24961	0.24329							8.11667	-38.48
										349.87	0.25553	0.24867	0.2417							8.13333	-38.48
										349.88	0.25707	0.24734	0.24135							8.15	-38.464
										349.89	0.25819	0.24586	0.24193							8.16667	-38.541
										349.9	0.25918	0.24618	0.24368							8.18333	-38.557
										349.91	0.26176	0.24857	0.24706							8.2	-38.511
										349.92	0.26389	0.25082	0.25057							8.21667	-38.526
										349.93	0.26355	0.25198	0.25323							8.23333	-38.495
										349.94	0.26188	0.25357	0.2558							8.25	-38.449
										349.95	0.2594	0.25642	0.25848							8.26667	-38.526
										349.96	0.25799	0.25942	0.25985							8.28333	-38.48
										349.97	0.25867	0.26198	0.25807							8.3	-38.449
										349.98	0.25874	0.26425	0.25411							8.31667	-38.557
										349.99	0.25724	0.26589	0.25146							8.33333	-38.511
										350	0.25549	0.26606	0.25175							8.35	-38.495
										350.01	0.25374	0.2643	0.25308							8.36667	-38.511
										350.02	0.25236	0.26118	0.25326							8.38333	-38.541
										350.03	0.25253	0.25771	0.25276							8.4	-38.557
										350.04	0.25381	0.25434	0.25248							8.41667	-38.634
										350.05	0.25533	0.25109	0.25095							8.43333	-38.603
										350.06	0.25595	0.24912	0.24785							8.45	-38.526
										350.07	0.25497	0.24873	0.24533							8.46667	-38.48
										350.08	0.25399	0.24788	0.24365							8.48333	-38.557
										350.09	0.25337	0.24579	0.24139							8.5	-38.464
										350.1	0.25236	0.24397	0.23847							8.51667	-38.495
										350.11	0.2508	0.24357	0.23703							8.53333	-38.526
										350.12	0.24915	0.24343	0.23835							8.55	-38.634
										350.13	0.24842	0.24334	0.24137							8.56667	-38.526
										350.14	0.24882	0.24477	0.24521							8.58333	-38.618
										350.15	0.24949	0.24774	0.2489							8.6	-38.587
										350.16	0.2495	0.25206	0.25273							8.61667	-38.634
										350.17	0.24885	0.25729	0.25809							8.63333	-38.618
										350.18	0.24787	0.26395	0.26494							8.65	-38.587
										350.19	0.24772	0.27419	0.27332							8.66667	-38.572
										350.2	0.24957	0.28791	0.28368							8.68333	-38.634
										350.21	0.2525	0.30471	0.29637							8.7	-38.71
										350.22	0.25558	0.32678	0.31209							8.71667	-38.603
										350.23	0.25917	0.35629	0.3342							8.73333	-38.618
										350.24	0.26405	0.39557	0.36653							8.75	-38.618
										350.25	0.26988	0.44966	0.41142							8.76667	-38.664
										350.26	0.2746	0.52484	0.47137							8.78333	-38.649
										350.27	0.27765	0.62342	0.54537							8.8	-38.572
										350.28	0.27967	0.74081	0.62845							8.81667	-38.634
										350.29	0.28074	0.86803	0.71216							8.83333	-38.649
										350.3	0.27967	0.99362	0.7855							8.85	-38.695
										350.31	0.27521	1.10279	0.83831							8.86667	-38.803
										350.32	0.26848	1.18004	0.86181							8.88333	-38.741
										350.33	0.26138	1.21208	0.85056							8.9	-38.649
										350.34	0.25557	1.18805	0.80287							8.91667	-38.726
										350.35	0.25087	1.10382	0.71994							8.93333	-38.71
										350.36	0.24508	0.965	0.60519							8.95	-38.726
										350.37	0.23886	0.78111	0.46531							8.96667	-38.741
										350.38	0.23422	0.56324	0.31236							8.98333	-38.741
										350.39	0.231	0.32618	0.15761							9	-38.68
										350.4	0.22774	0.08634	0.01034							9.01667	-38.664
										350.41	0.2241	-0.13933	-0.11785							9.03333	-38.587
										350.42	0.22189	-0.33588	-0.2179							9.05	-38.634
										350.43	0.22247	-0.49101	-0.28601							9.06667	-38.634
										350.44	0.22593	-0.59382	-0.32							9.08333	-38.541
										350.45	0.23095	-0.6388	-0.31945							9.1	-38.649
										350.46	0.23446	-0.6286	-0.28757							9.11667	-38.603
										350.47	0.23599	-0.57255	-0.23275							9.13333	-38.511
										350.48	0.2385	-0.48254	-0.16671							9.15	-38.572
										350.49	0.24093	-0.37232	-0.09699							9.16667	-38.572
										350.5	0.24183	-0.25876	-0.02891							9.18333	-38.526
										350.51	0.24363	-0.15576	0.03099							9.2	-38.557
										350.52	0.2464	-0.0682	0.07982							9.21667	-38.526
										350.53	0.24892	0.00306	0.1169							9.23333	-38.541
										350.54	0.25175	0.05825	0.14236							9.25	-38.541
										350.55	0.25427	0.10088	0.16065							9.26667	-38.526
										350.56	0.25448	0.13425	0.17667							9.28333	-38.572
										350.57	0.253	0.15945	0.1918							9.3	-38.541
										350.58	0.25202	0.17755	0.20551							9.31667	-38.557
										350.59	0.25205	0.19137	0.21611							9.33333	-38.634
										350.6	0.25208	0.20383	0.2238							9.35	-38.557
										350.61	0.25125	0.21494	0.22968							9.36667	-38.495
										350.62	0.25	0.22382	0.23333							9.38333	-38.526
										350.63	0.24922	0.23069	0.23498							9.4	-38.557
										350.64	0.25002	0.23579	0.23644							9.41667	-38.664
										350.65	0.25226	0.23928	0.23946							9.43333	-38.557
										350.66	0.25367	0.24086	0.24171							9.45	-38.449
										350.67	0.2534	0.23999	0.24037							9.46667	-38.526
										350.68	0.25266	0.23696	0.23715							9.48333	-38.418
										350.69	0.25072	0.23333	0.23428							9.5	-38.495
										350.7	0.24721	0.23088	0.23193							9.51667	-38.557
										350.71	0.24474	0.22951	0.22995							9.53333	-38.664
										350.72	0.24398	0.22835	0.22938							9.55	-38.618
										350.73	0.24443	0.22759	0.23055							9.56667	-38.587
										350.74	0.2464	0.22787	0.23107							9.58333	-38.587
										350.75	0.2477	0.22907	0.22953							9.6	-38.587
										350.76	0.24789	0.23029	0.22783							9.61667	-38.587
										350.77	0.24856	0.23067	0.2275							9.63333	-38.618
										350.78	0.24843	0.23077	0.22887							9.65	-38.557
										350.79	0.24782	0.2316	0.23031							9.66667	-38.71
										350.8	0.24867	0.23234	0.22983							9.68333	-38.603
										350.81	0.24964	0.23279	0.2297							9.7	-38.587
										350.82	0.24938	0.23324	0.23168							9.71667	-38.495
										350.83	0.2489	0.23353	0.23306							9.73333	-38.603
										350.84	0.24887	0.23381	0.2328							9.75	-38.541
										350.85	0.24933	0.23325	0.23374							9.76667	-38.618
										350.86	0.24935	0.23289	0.23706							9.78333	-38.649
										350.87	0.2491	0.23507	0.24025							9.8	-38.726
										350.88	0.25013	0.23826	0.23994							9.81667	-38.634
										350.89	0.25072	0.24062	0.23638							9.83333	-38.603
										350.9	0.24975	0.24288	0.233							9.85	-38.587
										350.91	0.24957	0.24462	0.23152							9.86667	-38.664
										350.92	0.25033	0.24478	0.232							9.88333	-38.772
										350.93	0.25012	0.24382	0.23425							9.9	-38.726
										350.94	0.24866	0.24238	0.23625							9.91667	-38.71
										350.95	0.24877	0.24161	0.23605							9.93333	-38.664
										350.96	0.2518	0.24174	0.23582							9.95	-38.695
										350.97	0.25379	0.24165	0.23764							9.96667	-38.664
										350.98	0.2522	0.24235	0.23984							9.98333	-38.68
										350.99	0.25007	0.24443	0.24072							10	-38.695
										351	0.24981	0.24593	0.24093							10.0167		-38.741
										351.01	0.25105	0.24612	0.24142							10.0333		-38.71
										351.02	0.25304	0.24603	0.24139							10.05		-38.649
										351.03	0.2547	0.24688	0.24107							10.0667		-38.772
										351.04	0.2553	0.24891	0.24111							10.0833		-38.956
										351.05	0.25472	0.25013	0.24168							10.1		-38.895
										351.06	0.25379	0.24952	0.24386							10.1167		-38.864
										351.07	0.25395	0.24811	0.24582							10.1333		-38.941
										351.08	0.25476	0.24624	0.24561							10.15		-39.002
										351.09	0.25412	0.24425	0.24423							10.1667		-39.018
										351.1	0.2525	0.24324	0.24279							10.1833		-39.064
										351.11	0.25247	0.24355	0.24186							10.2		-39.079
										351.12	0.25393	0.2443	0.24093							10.2167		-41.43
										351.13	0.25557	0.24519	0.24023							10.2333		-38.849
										351.14	0.25615	0.24598	0.24037							10.25		-38.326
										351.15	0.25347	0.24546	0.24021							10.2667		-37.266
										351.16	0.24828	0.24379	0.23982							10.2833		-38.68
										351.17	0.2451	0.24313	0.24011							10.3		-38.511
										351.18	0.24559	0.24349	0.2402							10.3167		-40.278
										351.19	0.24631	0.2433	0.23902							10.3333		-38.634
										351.2	0.24476	0.24404	0.23745							10.35		-38.68
										351.21	0.24291	0.24649	0.23762							10.3667		-38.372
										351.22	0.2421	0.24801	0.2382							10.3833		-38.68
										351.23	0.24199	0.24786	0.23713							10.4		-38.649
										351.24	0.24355	0.24717	0.23681							10.4167		-38.695
										351.25	0.24708	0.24628	0.23905							10.4333		-38.68
										351.26	0.25079	0.2457	0.24139							10.45		-38.634
										351.27	0.25218	0.24551	0.24097							10.4667		-38.68
										351.28	0.25102	0.2456	0.23839							10.4833		-38.803
										351.29	0.24917	0.24522	0.23655							10.5		-38.787
										351.3	0.24757	0.24433	0.23644							10.5167		-38.695
										351.31	0.24661	0.24436	0.23687							10.5333		-38.726
										351.32	0.24557	0.24625	0.23716							10.55		-38.803
										351.33	0.24459	0.24814	0.23736							10.5667		-38.833
										351.34	0.24635	0.24815	0.23788							10.5833		-38.925
										351.35	0.25036	0.24799	0.23913							10.6		-38.849
										351.36	0.25335	0.24851	0.24109							10.6167		-38.91
										351.37	0.25444	0.24861	0.2431							10.6333		-38.941
										351.38	0.25415	0.24845	0.24435							10.65		-38.879
										351.39	0.254	0.24888	0.24474							10.6667		-38.925
										351.4	0.2548	0.25057	0.24405							10.6833		-39.018
										351.41	0.25474	0.25289	0.24272							10.7		-38.972
										351.42	0.25301	0.25428	0.24257							10.7167		-38.91
										351.43	0.25242	0.25426	0.24344							10.7333		-38.972
										351.44	0.25376	0.25419	0.24445							10.75		-38.987
										351.45	0.25413	0.2559	0.24593							10.7667		-38.987
										351.46	0.25358	0.25846	0.24754							10.7833		-38.864
										351.47	0.25408	0.2596	0.24832							10.8		-39.002
										351.48	0.25526	0.25941	0.24734							10.8167		-38.972
										351.49	0.25583	0.25889	0.24563							10.8333		-38.987
										351.5	0.2561	0.25925	0.24565							10.85		-38.987
										351.51	0.25611	0.26109	0.2467							10.8667		-38.987
										351.52	0.25409	0.26185	0.24639							10.8833		-39.033
										351.53	0.24976	0.2607	0.24514							10.9		-39.048
										351.54	0.24707	0.25963	0.24458							10.9167		-38.972
										351.55	0.24703	0.25765	0.2438							10.9333		-39.079
										351.56	0.24567	0.25425	0.2422							10.95		-39.018
										351.57	0.24425	0.25148	0.24069							10.9667		-39.141
										351.58	0.2451	0.24895	0.23887							10.9833		-39.094
										351.59	0.24527	0.24597	0.23719							11		-39.094
										351.6	0.24501	0.24396	0.23649							11.0167		-39.079
										351.61	0.2473	0.24256	0.23635							11.0333		-39.125
										351.62	0.24985	0.24172	0.23769							11.05		-39.033
										351.63	0.25031	0.24294	0.24122							11.0667		-39.125
										351.64	0.25053	0.24718	0.24559							11.0833		-39.033
										351.65	0.25078	0.25452	0.24998							11.1		-39.048
										351.66	0.24969	0.26223	0.25441							11.1167		-39.048
										351.67	0.2481	0.26897	0.26032							11.1333		-39.094
										351.68	0.24834	0.27572	0.2682							11.15		-39.125
										351.69	0.25036	0.28373	0.27601							11.1667		-39.125
										351.7	0.25335	0.29543	0.2845							11.1833		-39.064
										351.71	0.2575	0.3119	0.29588							11.2		-39.156
										351.72	0.2611	0.33414	0.31125							11.2167		-39.094
										351.73	0.26316	0.36436	0.33437							11.2333		-39.125
										351.74	0.26518	0.4061	0.36956							11.25		-39.156
										351.75	0.26785	0.46563	0.41845							11.2667		-39.187
										351.76	0.27094	0.54766	0.481							11.2833		-39.156
										351.77	0.27453	0.65136	0.55498							11.3		-39.171
										351.78	0.27712	0.7709	0.63501							11.3167		-39.171
										351.79	0.2773	0.89673	0.71324							11.3333		-39.248
										351.8	0.27513	1.01648	0.77836							11.35		-39.202
										351.81	0.27057	1.11386	0.81873							11.3667		-39.171
										351.82	0.26658	1.17138	0.82841							11.3833		-39.248
										351.83	0.26494	1.17791	0.80472							11.4		-39.233
										351.84	0.26149	1.12963	0.74688							11.4167		-39.263
										351.85	0.25394	1.028	0.65815							11.4333		-39.171
										351.86	0.24435	0.8801	0.54431							11.45		-39.217
										351.87	0.2357	0.69484	0.41192							11.4667		-39.217
										351.88	0.22995	0.48216	0.26764							11.4833		-39.202
										351.89	0.22637	0.2554	0.12114							11.5		-39.187
										351.9	0.22386	0.02944	-0.01558							11.5167		-39.279
										351.91	0.22246	-0.17907	-0.13294							11.5333		-39.294
										351.92	0.2217	-0.35541	-0.22369							11.55		-39.263
										351.93	0.22269	-0.49073	-0.28252							11.5667		-39.263
										351.94	0.22654	-0.57775	-0.30787							11.5833		-39.31
										351.95	0.23018	-0.61239	-0.3025							11.6		-39.233
										351.96	0.23212	-0.5977	-0.27088							11.6167		-39.248
										351.97	0.23522	-0.541	-0.21925							11.6333		-39.233
										351.98	0.24038	-0.45395	-0.15608							11.65		-39.248
										351.99	0.24545	-0.351	-0.08989							11.6667		-39.371
										352	0.24861	-0.24404	-0.02714							11.6833		-39.356
										352.01	0.2497	-0.14351	0.02903							11.7		-39.356
										352.02	0.24977	-0.05694	0.07651							11.7167		-39.356
										352.03	0.249	0.0138	0.11355							11.7333		-39.386
										352.04	0.24798	0.0691	0.14113							11.75		-39.402
										352.05	0.24858	0.11103	0.16194							11.7667		-39.34
										352.06	0.25013	0.14314	0.17878							11.7833		-39.294
										352.07	0.25044	0.16771	0.19376							11.8		-39.325
										352.08	0.24872	0.18655	0.20688							11.8167		-39.417
										352.09	0.24651	0.20276	0.21581							11.8333		-39.386
										352.1	0.24625	0.21689	0.21888							11.85		-39.371
										352.11	0.24706	0.22659	0.21898							11.8667		-39.463
										352.12	0.24734	0.23317	0.22016							11.8833		-39.371
										352.13	0.24754	0.23811	0.22227							11.9		-39.432
										352.14	0.24845	0.23927	0.22367							11.9167		-39.417
										352.15	0.25041	0.23766	0.22467							11.9333		-39.432
										352.16	0.25234	0.23653	0.2264							11.95		-39.402
										352.17	0.25321	0.2364	0.22921							11.9667		-39.432
										352.18	0.25342	0.23665	0.23204							11.9833		-39.371
										352.19	0.25318	0.23587	0.23297							12		-39.479
										352.2	0.25223	0.23415	0.23129							12.0167		-39.402
										352.21	0.25107	0.23296	0.22886							12.0333		-39.494
										352.22	0.25045	0.23215	0.22645							12.05		-39.479
										352.23	0.2505	0.23146	0.22424							12.0667		-39.402
										352.24	0.25136	0.23024	0.223							12.0833		-39.479
										352.25	0.25257	0.22807	0.222							12.1		-39.509
										352.26	0.2527	0.22637	0.22291							12.1167		-39.463
										352.27	0.25194	0.22662	0.22621							12.1333		-39.494
										352.28	0.25126	0.22808	0.22866							12.15		-39.432
										352.29	0.25089	0.2289	0.22989							12.1667		-39.494
										352.3	0.25168	0.22948	0.23116							12.1833		-39.54
										352.31	0.2537	0.23084	0.23231							12.2		-39.555
										352.32	0.25512	0.23266	0.23358							12.2167		-39.525
										352.33	0.25419	0.2342	0.23571							12.2333		-39.463
										352.34	0.25223	0.23563	0.23735							12.25		-39.432
										352.35	0.25155	0.23763	0.23655							12.2667		-39.494
										352.36	0.25177	0.24013	0.23562							12.2833		-39.509
										352.37	0.25117	0.24281	0.23641							12.3		-39.432
										352.38	0.24874	0.24478	0.23687							12.3167		-39.432
										352.39	0.24557	0.24463	0.23623							12.3333		-39.448
										352.4	0.24366	0.24231	0.23531							12.35		-39.494
										352.41	0.24423	0.24027	0.23476							12.3667		-39.494
										352.42	0.24639	0.24109	0.23452							12.3833		-39.509
										352.43	0.2473	0.2429	0.23453							12.4		-39.402
										352.44	0.24699	0.24223	0.23566							12.4167		-39.479
										352.45	0.24754	0.24095	0.23762							12.4333		-39.479
										352.46	0.24853	0.24199	0.23771							12.45		-39.479
										352.47	0.24858	0.24375	0.23629							12.4667		-39.555
										352.48	0.24789	0.24435	0.23692							12.4833		-39.463
										352.49	0.24744	0.24427	0.23796							12.5		-39.555
										352.5	0.24711	0.2448	0.23771							12.5167		-39.555
										352.51	0.2465	0.24575	0.23792							12.5333		-39.54
										352.52	0.24566	0.24515	0.23729							12.55		-39.555
										352.53	0.24452	0.24308	0.23467							12.5667		-39.525
										352.54	0.24374	0.24223	0.23279							12.5833		-39.555
										352.55	0.24411	0.24332	0.23382							12.6		-39.463
										352.56	0.24469	0.24449	0.23679							12.6167		-39.509
										352.57	0.24499	0.2443	0.23915							12.6333		-39.525
										352.58	0.24571	0.24381	0.23941							12.65		-39.494
										352.59	0.24685	0.24532	0.23845							12.6667		-39.509
										352.6	0.24781	0.24758	0.23785							12.6833		-39.525
										352.61	0.24815	0.24763	0.23809							12.7		-39.525
										352.62	0.24746	0.24561	0.23915							12.7167		-39.555
										352.63	0.2453	0.24344	0.24033							12.7333		-39.555
										352.64	0.24256	0.24268	0.23925							12.75		-39.509
										352.65	0.24117	0.24406	0.23704							12.7667		-39.525
										352.66	0.24203	0.24602	0.23719							12.7833		-39.479
										352.67	0.24405	0.24622	0.2384							12.8		-39.417
										352.68	0.24522	0.24531	0.23901							12.8167		-39.509
										352.69	0.2447	0.24523	0.23975							12.8333		-39.525
										352.7	0.24398	0.24565	0.241							12.85		-39.494
										352.71	0.24437	0.24402	0.24235							12.8667		-39.54
										352.72	0.24504	0.24104	0.24342							12.8833		-39.509
										352.73	0.24523	0.24036	0.2438							12.9		-39.509
										352.74	0.24471	0.24186	0.24222							12.9167		-39.54
										352.75	0.24467	0.24396	0.23928							12.9333		-39.571
										352.76	0.24652	0.24593	0.23803							12.95		-39.571
										352.77	0.24757	0.24667	0.23942							12.9667		-39.617
										352.78	0.24556	0.24539	0.24143							12.9833		-39.601
										352.79	0.2425	0.24338	0.243							13		-39.601
										352.8	0.24067	0.24398	0.2449							13.0167		-39.617
										352.81	0.24136	0.24679	0.24722							13.0333		-39.632
										352.82	0.24402	0.24873	0.24874							13.05		-39.632
										352.83	0.24648	0.24982	0.24806							13.0667		-39.663
										352.84	0.24798	0.25055	0.24494							13.0833		-39.632
										352.85	0.2487	0.25008	0.24182							13.1		-39.632
										352.86	0.24837	0.24903	0.24166							13.1167		-39.694
										352.87	0.24792	0.2483	0.24362							13.1333		-39.663
										352.88	0.24871	0.24809	0.24541							13.15		-39.648
										352.89	0.24998	0.24854	0.24552							13.1667		-39.724
										352.9	0.25026	0.24832	0.24415							13.1833		-39.571
										352.91	0.24963	0.24628	0.24298							13.2		-39.709
										352.92	0.24952	0.24478	0.24266							13.2167		-39.617
										352.93	0.25039	0.24528	0.24409							13.2333		-39.601
										352.94	0.25059	0.24671	0.24512							13.25		-39.617
										352.95	0.25016	0.24863	0.24361							13.2667		-39.601
										352.96	0.2499	0.25018	0.2422							13.2833		-39.709
										352.97	0.24985	0.25063	0.24154							13.3		-39.74
										352.98	0.2502	0.25017	0.2414							13.3167		-39.74
										352.99	0.24895	0.24923	0.2421							13.3333		-39.663
										353	0.24597	0.24828	0.24221							13.35		-39.724
										353.01	0.24471	0.24764	0.24092							13.3667		-39.724
										353.02	0.24573	0.24737	0.2391							13.3833		-39.678
										353.03	0.24674	0.24673	0.23815							13.4		-39.694
										353.04	0.24722	0.2455	0.23817							13.4167		-39.648
										353.05	0.24732	0.24459	0.2379							13.4333		-39.648
										353.06	0.24575	0.24519	0.23716							13.45		-39.709
										353.07	0.24249	0.24636	0.2378							13.4667		-39.709
										353.08	0.24038	0.24523	0.24037							13.4833		-39.724
										353.09	0.24117	0.24261	0.24269							13.5		-39.601
										353.1	0.24295	0.24205	0.24358							13.5167		-39.755
										353.11	0.24458	0.24348	0.24425							13.5333		-39.74
										353.12	0.24596	0.244	0.24572							13.55		-39.663
										353.13	0.2461	0.24336	0.24662							13.5667		-39.694
										353.14	0.24631	0.24373	0.24528							13.5833		-39.755
										353.15	0.24777	0.24552	0.24317							13.6		-39.663
										353.16	0.24939	0.24793	0.24274							13.6167		-39.632
										353.17	0.251	0.25049	0.24505							13.6333		-39.678
										353.18	0.25272	0.25415	0.24937							13.65		-39.632
										353.19	0.25371	0.25979	0.25403							13.6667		-39.663
										353.2	0.25461	0.26743	0.25916							13.6833		-39.678
										353.21	0.25581	0.27873	0.267							13.7		-39.617
										353.22	0.25546	0.29549	0.27985							13.7167		-39.571
										353.23	0.25527	0.31963	0.29884							13.7333		-39.678
										353.24	0.25743	0.35308	0.32587							13.75		-39.632
										353.25	0.25952	0.3952	0.36121							13.7667		-39.74
										353.26	0.26007	0.44542	0.40119							13.7833		-39.755
										353.27	0.25941	0.50306	0.44252							13.8		-39.74
										353.28	0.25764	0.56452	0.48178							13.8167		-39.74
										353.29	0.25519	0.62422	0.51462							13.8333		-39.678
										353.3	0.25309	0.67483	0.53749							13.85		-39.74
										353.31	0.25262	0.70853	0.54573							13.8667		-39.755
										353.32	0.2535	0.71789	0.53515							13.8833		-39.724
										353.33	0.25401	0.69795	0.50533							13.9		-39.724
										353.34	0.25308	0.64965	0.45907							13.9167		-39.648
										353.35	0.25	0.57689	0.40072							13.9333		-39.755
										353.36	0.24509	0.48436	0.33364							13.95		-39.724
										353.37	0.241	0.37825	0.26106							13.9667		-39.755
										353.38	0.23942	0.26554	0.18828							13.9833		-39.724
										353.39	0.23931	0.15276	0.12162							14		-39.617
										353.4	0.23911	0.04546	0.06505							14.0167		-39.678
										353.41	0.23769	-0.04801	0.02006							14.0333		-39.601
										353.42	0.23681	-0.11899	-0.01129							14.05		-39.709
										353.43	0.23953	-0.16522	-0.02704							14.0667		-39.555
										353.44	0.24381	-0.18647	-0.02725							14.0833		-39.678
										353.45	0.24604	-0.18152	-0.01336							14.1		-39.709
										353.46	0.24603	-0.15357	0.01193							14.1167		-39.678
										353.47	0.24493	-0.11045	0.04373							14.1333		-39.724
										353.48	0.24493	-0.05918	0.07705							14.15		-39.678
										353.49	0.2474	-0.00548	0.10803							14.1667		-39.709
										353.5	0.25052	0.04442	0.13415							14.1833		-39.678
										353.51	0.25186	0.08617	0.1559							14.2		-39.709
										353.52	0.25089	0.1195	0.17373							14.2167		-39.694
										353.53	0.24912	0.1466	0.18721							14.2333		-39.74
										353.54	0.24885	0.1685	0.19759							14.25		-39.724
										353.55	0.25068	0.18542	0.20691							14.2667		-39.786
										353.56	0.25279	0.19852	0.2158							14.2833		-39.694
										353.57	0.25424	0.20794	0.22243							14.3		-39.755
										353.58	0.25572	0.21413	0.22579							14.3167		-39.74
										353.59	0.25685	0.21991	0.22827							14.3333		-39.832
										353.6	0.25641	0.22695	0.23192							14.35		-39.863
										353.61	0.25415	0.23333	0.23603							14.3667		-39.847
										353.62	0.25094	0.23706	0.23862							14.3833		-39.832
										353.63	0.2478	0.23833	0.23796							14.4		-39.77
										353.64	0.24534	0.23883	0.23458							14.4167		-39.77
										353.65	0.24348	0.23967	0.23192							14.4333		-39.786
										353.66	0.24227	0.24006	0.23232							14.45		-39.817
										353.67	0.24262	0.2395	0.23376							14.4667		-39.786
										353.68	0.24458	0.23788	0.23483							14.4833		-39.77
										353.69	0.24599	0.23572	0.23673							14.5		-39.832
										353.7	0.24584	0.23426	0.23892							14.5167		-39.817
										353.71	0.24657	0.23366	0.24059							14.5333		-39.832
										353.72	0.2485	0.23366	0.24171							14.55		-39.817
										353.73	0.25056	0.2332	0.24123							14.5667		-39.832
										353.74	0.25278	0.23201	0.23916							14.5833		-39.786
										353.75	0.25405	0.23179	0.2372							14.6		-39.74
										353.76	0.25351	0.23213	0.23606							14.6167		-39.832
										353.77	0.25148	0.23103	0.23532							14.6333		-39.847
										353.78	0.24945	0.22942	0.23455							14.65		-39.893
										353.79	0.24837	0.22949	0.23419							14.6667		-39.847
										353.8	0.2483	0.23197	0.2341							14.6833		-39.832
										353.81	0.24938	0.23562	0.23335							14.7		-39.77
										353.82	0.24987	0.23826	0.2325							14.7167		-39.786
										353.83	0.24842	0.23885	0.23212							14.7333		-39.817
										353.84	0.24698	0.23761	0.23222							14.75		-39.801
										353.85	0.24692	0.23702	0.23225							14.7667		-39.724
										353.86	0.24686	0.23789	0.23195							14.7833		-39.909
										353.87	0.24595	0.23823	0.23218							14.8		-39.832
										353.88	0.24627	0.23831	0.23307							14.8167		-39.817
										353.89	0.2479	0.23846	0.23435							14.8333		-39.863
										353.9	0.24801	0.23887	0.23565							14.85		-39.878
										353.91	0.2477	0.24043	0.23699							14.8667		-39.847
										353.92	0.24904	0.2423	0.23852							14.8833		-39.847
										353.93	0.25033	0.24259	0.23971							14.9		-39.847
										353.94	0.25033	0.24176	0.24094							14.9167		-39.832
										353.95	0.25084	0.24146	0.24139							14.9333		-39.909
										353.96	0.25279	0.24114	0.23929							14.95		-39.878
										353.97	0.25417	0.24023	0.23615							14.9667		-39.847
										353.98	0.25302	0.23918	0.23445							14.9833		-39.847
										353.99	0.25018	0.23821	0.23527							15		-39.893
										354	0.24835	0.23782	0.23849							15.0167		-39.924
										354.01	0.24726	0.23792	0.24201							15.0333		-39.909
										354.02	0.24482	0.23764	0.24364							15.05		-39.97
										354.03	0.24345	0.23745	0.24279							15.0667		-39.847
										354.04	0.24639	0.23812	0.24127							15.0833		-39.878
										354.05	0.25065	0.23846	0.24127							15.1		-39.893
										354.06	0.25214	0.23806	0.24216							15.1167		-39.847
										354.07	0.25177	0.23853	0.24231							15.1333		-39.97
										354.08	0.25196	0.23987	0.24152							15.15		-39.924
										354.09	0.25261	0.2408	0.24141							15.1667		-40.001
										354.1	0.25314	0.24147	0.24233							15.1833		-39.878
										354.11	0.25304	0.24221	0.24339							15.2		-39.878
										354.12	0.25188	0.24214	0.24467							15.2167		-39.909
										354.13	0.25119	0.24121	0.24473							15.2333		-39.832
										354.14	0.25185	0.24083	0.24309							15.25		-39.863
										354.15	0.25351	0.24109	0.24157							15.2667		-39.847
										354.16	0.25592	0.24076	0.24136							15.2833		-39.863
										354.17	0.25768	0.23917	0.24271							15.3		-39.801
										354.18	0.2582	0.23736	0.24427							15.3167		-39.832
										354.19	0.25769	0.23666	0.24382							15.3333		-39.832
										354.2	0.25606	0.23773	0.24264							15.35		-39.909
										354.21	0.25478	0.24079	0.24291							15.3667		-39.893
										354.22	0.25385	0.24431	0.24406							15.3833		-39.817
										354.23	0.25282	0.24674	0.24585							15.4		-39.893
										354.24	0.25213	0.24729	0.24669							15.4167		-39.909
										354.25	0.25246	0.24648	0.24425							15.4333		-39.924
										354.26	0.25367	0.24663	0.2407							15.45		-39.863
										354.27	0.25351	0.24752	0.23907							15.4667		-39.863
										354.28	0.25251	0.24711	0.2391							15.4833		-39.97
										354.29	0.25222	0.24442	0.23938							15.5		-39.801
										354.3	0.25203	0.24039	0.24021							15.5167		-39.878
										354.31	0.25097	0.23765	0.24226							15.5333		-39.893
										354.32	0.24872	0.23691	0.24407							15.55		-39.909
										354.33	0.24745	0.23811	0.24398							15.5667		-39.909
										354.34	0.24869	0.24162	0.24256							15.5833		-39.909
										354.35	0.25043	0.24488	0.24244							15.6		-39.878
										354.36	0.25143	0.24533	0.24426							15.6167		-39.893
										354.37	0.2521	0.24434	0.24463							15.6333		-39.847
										354.38	0.25165	0.24337	0.24223							15.65		-39.893
										354.39	0.25033	0.24213	0.23986							15.6667		-39.878
										354.4	0.25091	0.24064	0.23977							15.6833		-39.893
										354.41	0.25362	0.23949	0.24099							15.7		-39.847
										354.42	0.256	0.2403	0.24086							15.7167		-39.893
										354.43	0.25653	0.24401	0.24016							15.7333		-39.878
										354.44	0.25471	0.24703	0.24123							15.75		-39.893
										354.45	0.25174	0.24667	0.24212							15.7667		-39.893
										354.46	0.25011	0.24594	0.24135							15.7833		-39.832
										354.47	0.25065	0.24651	0.24034							15.8		-39.893
										354.48	0.25104	0.24736	0.24011							15.8167		-39.878
										354.49	0.2502	0.24782	0.24066							15.8333		-39.924
										354.5	0.25059	0.24802	0.24049							15.85		-39.863
										354.51	0.25261	0.24841	0.2395							15.8667		-39.863
										354.52	0.25436	0.24763	0.23882							15.8833		-39.832
										354.53	0.2554	0.24518	0.23805							15.9		-39.878
										354.54	0.25553	0.24309	0.2375							15.9167		-39.924
										354.55	0.25477	0.24211	0.23791							15.9333		-39.847
										354.56	0.25304	0.2413	0.23884							15.95		-39.832
										354.57	0.25021	0.24202	0.23967							15.9667		-39.893
										354.58	0.24791	0.24528	0.24094							15.9833		-39.878
										354.59	0.24594	0.24773	0.24252							16		-39.878
										354.6	0.24339	0.24748	0.24275							16.0167		-39.893
										354.61	0.24195	0.24632	0.24145							16.0333		-39.832
										354.62	0.24234	0.24615	0.24032							16.05		-39.893
										354.63	0.24328	0.2468	0.24092							16.0667		-39.893
										354.64	0.24345	0.24631	0.24307							16.0833		-39.924
										354.65	0.24369	0.24571	0.24502							16.1		-39.878
										354.66	0.24586	0.24578	0.2444							16.1167		-40.016
										354.67	0.24829	0.24436	0.24157							16.1333		-39.893
										354.68	0.24814	0.24297	0.23977							16.15		-39.893
										354.69	0.24684	0.24369	0.23934							16.1667		-39.94
										354.7	0.24654	0.2453	0.23946							16.1833		-39.94
										354.71	0.24673	0.247	0.24002							16.2		-39.924
										354.72	0.24641	0.24839	0.24018							16.2167		-39.97
										354.73	0.24569	0.24846	0.23967							16.2333		-39.909
										354.74	0.24621	0.24821	0.23828							16.25		-39.878
										354.75	0.24827	0.24894	0.23719							16.2667		-39.986
										354.76	0.2504	0.24897	0.2383							16.2833		-39.924
										354.77	0.25182	0.24851	0.24064							16.3		-39.94
										354.78	0.25255	0.24841	0.24234							16.3167		-39.878
										354.79	0.2528	0.24753	0.24324							16.3333		-39.986
										354.8	0.25264	0.24628	0.24421							16.35		-39.955
										354.81	0.25282	0.2465	0.24509							16.3667		-39.893
										354.82	0.25314	0.24788	0.24472							16.3833		-39.863
										354.83	0.25224	0.24812	0.24315							16.4		-39.909
										354.84	0.25049	0.24671	0.24125							16.4167		-39.878
										354.85	0.24914	0.24566	0.23947							16.4333		-39.909
										354.86	0.24893	0.24546	0.23965							16.45		-39.847
										354.87	0.24922	0.24467	0.24214							16.4667		-39.893
										354.88	0.24962	0.24375	0.24359							16.4833		-39.955
										354.89	0.25055	0.243	0.24363							16.5		-39.94
										354.9	0.2504	0.24245	0.24357							16.5167		-39.955
										354.91	0.24918	0.24232	0.24248							16.5333		-40.001
										354.92	0.24892	0.24254	0.24076							16.55		-40.016
										354.93	0.2488	0.2434	0.24002							16.5667		-40.001
										354.94	0.24844	0.24395	0.24074							16.5833		-40.047
										354.95	0.24919	0.24372	0.24247							16.6		-39.97
										354.96	0.25058	0.24356	0.24414							16.6167		-39.924
										354.97	0.25161	0.24363	0.24384							16.6333		-40.047
										354.98	0.25163	0.24427	0.24218							16.65		-40.047
										354.99	0.25033	0.24596	0.24247							16.6667		-40.078
										355	0.24904	0.24793	0.24413							16.6833		-39.97
										355.01	0.24902	0.24939	0.24494							16.7		-40.078
										355.02	0.24944	0.24979	0.24534							16.7167		-40.001
										355.03	0.2494	0.24873	0.24581							16.7333		-40.032
										355.04	0.25022	0.24715	0.24562							16.75		-40.062
										355.05	0.25266	0.24585	0.24422							16.7667		-39.986
										355.06	0.25453	0.24482	0.24244							16.7833		-40.032
										355.07	0.25437	0.24413	0.242							16.8		-39.955
										355.08	0.253	0.24374	0.2434							16.8167		-40.001
										355.09	0.25179	0.24309	0.24446							16.8333		-39.94
										355.1	0.25187	0.24273	0.24361							16.85		-39.97
										355.11	0.25344	0.24406	0.24207							16.8667		-40.078
										355.12	0.25477	0.24642	0.24142							16.8833		-39.94
										355.13	0.25387	0.24822	0.24147							16.9		-40.032
										355.14	0.25169	0.24895	0.24154							16.9167		-40.093
										355.15	0.25061	0.24853	0.24222							16.9333		-40.062
										355.16	0.25079	0.24702	0.24352							16.95		-39.986
										355.17	0.25043	0.24575	0.2443							16.9667		-40.062
										355.18	0.2487	0.24453	0.2431							16.9833		-40.047
										355.19	0.24639	0.24292	0.24085							17		-40.047
										355.2	0.24488	0.24233	0.2397							17.0167		-40.062
										355.21	0.24353	0.24287	0.2391							17.0333		-40.109
										355.22	0.24252	0.24466	0.23883							17.05		-40.016
										355.23	0.24439	0.24751	0.23872							17.0667		-40.093
										355.24	0.24768	0.24855	0.23766							17.0833		-39.986
										355.25	0.24978	0.24624	0.23724							17.1		-40.047
										355.26	0.25021	0.24332	0.23775							17.1167		-39.986
										355.27	0.2478	0.24246	0.23694							17.1333		-40.032
										355.28	0.24373	0.2441	0.23656							17.15		-40.016
										355.29	0.2417	0.24663	0.23829							17.1667		-40.016
										355.3	0.24199	0.24791	0.2401							17.1833		-40.001
										355.31	0.24325	0.24815	0.2409							17.2		-40.032
										355.32	0.24571	0.24727	0.24083							17.2167		-40.062
										355.33	0.24751	0.2453	0.24053							17.2333		-40.124
										355.34	0.24794	0.24308	0.241							17.25		-39.986
										355.35	0.24934	0.2404	0.24258							17.2667		-40.078
										355.36	0.25092	0.23862	0.24398							17.2833		-40.047
										355.37	0.25081	0.23931	0.24392							17.3		-40.016
										355.38	0.24916	0.2415	0.24333							17.3167		-39.986
										355.39	0.2472	0.24397	0.24388							17.3333		-40.047
										355.4	0.24681	0.24623	0.24485							17.35		-40.062
										355.41	0.24826	0.24707	0.24348							17.3667		-40.001
										355.42	0.24923	0.2467	0.24059							17.3833		-40.032
										355.43	0.24849	0.24606	0.23978							17.4		-40.047
										355.44	0.24843	0.24502	0.24096							17.4167		-39.986
										355.45	0.24972	0.24509	0.24128							17.4333		-40.032
										355.46	0.2499	0.24706	0.23999							17.45		-40.001
										355.47	0.24924	0.24915	0.23923							17.4667		-40.047
										355.48	0.25043	0.25054	0.23951							17.4833		-39.97
										355.49	0.25307	0.25121	0.24028							17.5		-40.078
										355.5	0.25441	0.25019	0.24132							17.5167		-40.047
										355.51	0.25437	0.24876	0.24161							17.5333		-40.078
										355.52	0.25341	0.24888	0.24212							17.55		-39.97
										355.53	0.25081	0.24883	0.24332							17.5667		-39.97
										355.54	0.24763	0.24699	0.24367							17.5833		-40.016
										355.55	0.24645	0.24545	0.24278							17.6		-40.001
										355.56	0.24805	0.24642	0.24054							17.6167		-40.016
										355.57	0.24946	0.24927	0.23826							17.6333		-40.032
										355.58	0.24997	0.25208	0.23807							17.65		-39.986
										355.59	0.25062	0.25282	0.23841							17.6667		-40.047
										355.6	0.24997	0.25136	0.23745							17.6833		-40.078
										355.61	0.24837	0.24966	0.23639							17.7		-40.032
										355.62	0.24785	0.24882	0.23647							17.7167		-40.047
										355.63	0.24826	0.24803	0.23787							17.7333		-40.062
										355.64	0.24916	0.24772	0.23957							17.75		-40.078
										355.65	0.25139	0.24931	0.24077							17.7667		-40.109
										355.66	0.25366	0.25112	0.24183							17.7833		-40.109
										355.67	0.25401	0.25117	0.24353							17.8		-40.109
										355.68	0.25183	0.25047	0.2452							17.8167		-40.109
										355.69	0.24864	0.25067	0.24562							17.8333		-40.062
										355.7	0.24588	0.2514	0.24548							17.85		-40.109
										355.71	0.24247	0.25123	0.2458							17.8667		-40.078
										355.72	0.24101	0.24966	0.24582							17.8833		-40.155
										355.73	0.24412	0.24715	0.24473							17.9		-40.17
										355.74	0.24809	0.24572	0.24304							17.9167		-40.185
										355.75	0.25015	0.24682	0.24141							17.9333		-40.109
										355.76	0.25104	0.24891	0.24083							17.95		-40.201
										355.77	0.2507	0.24944	0.24195							17.9667		-40.124
										355.78	0.2493	0.2478	0.24397							17.9833		-40.124
										355.79	0.24876	0.24512	0.24626							18		-40.17
										355.8	0.24918	0.24347	0.24756							18.0167		-40.185
										355.81	0.24902	0.24398	0.24624							18.0333		-40.155
										355.82	0.24839	0.24442	0.24399							18.05		-40.139
										355.83	0.24754	0.24336	0.24205							18.0667		-40.124
										355.84	0.24642	0.24225	0.24035							18.0833		-40.093
										355.85	0.24535	0.24249	0.24096							18.1		-40.109
										355.86	0.24462	0.24452	0.24334							18.1167		-40.155
										355.87	0.24547	0.24692	0.2445							18.1333		-40.124
										355.88	0.24777	0.24672	0.24376							18.15		-40.139
										355.89	0.2503	0.24476	0.24194							18.1667		-40.109
										355.9	0.25268	0.24399	0.24104							18.1833		-40.093
										355.91	0.25412	0.24381	0.24189							18.2		-40.047
										355.92	0.2539	0.24331	0.24303							18.2167		-40.124
										355.93	0.2522	0.24261	0.24416							18.2333		-40.124
										355.94	0.25092	0.24152	0.24555							18.25		-40.124
										355.95	0.25096	0.24073	0.24577							18.2667		-40.109
										355.96	0.25001	0.24196	0.24399							18.2833		-40.109
										355.97	0.24874	0.2448	0.24199							18.3		-40.032
										355.98	0.25015	0.24701	0.24147							18.3167		-40.155
										355.99	0.25326	0.24772	0.24186							18.3333		-40.17
										356	0.25573	0.24771	0.24219							18.35		-40.124
										356.01	0.25535	0.24709	0.24248							18.3667		-40.155
										356.02	0.2513	0.245	0.24228							18.3833		-40.124
										356.03	0.24733	0.24304	0.24112							18.4		-40.109
										356.04	0.24641	0.24227	0.24059							18.4167		-40.093
										356.05	0.24691	0.24174	0.24131							18.4333		-40.139
										356.06	0.24686	0.24278	0.24166							18.45		-40.124
										356.07	0.2461	0.24632	0.2416							18.4667		-40.155
										356.08	0.24452	0.24904	0.24156							18.4833		-40.17
										356.09	0.24396	0.2485	0.24241							18.5		-40.155
										356.1	0.24503	0.24693	0.24472							18.5167		-40.109
										356.11	0.24529	0.24653	0.24623							18.5333		-40.093
										356.12	0.24507	0.24679	0.24635							18.55		-40.155
										356.13	0.24587	0.24674	0.24536							18.5667		-40.17
										356.14	0.2472	0.2463	0.24341							18.5833		-40.201
										356.15	0.24846	0.24661	0.2427							18.6		-40.216
										356.16	0.24991	0.24688	0.24217							18.6167		-40.17
										356.17	0.25155	0.2453	0.24068							18.6333		-40.247
										356.18	0.25323	0.24439	0.241							18.65		-40.185
										356.19	0.2548	0.24674	0.24261							18.6667		-40.231
										356.2	0.25415	0.24941	0.24162							18.6833		-40.185
										356.21	0.25095	0.25024	0.23812							18.7		-40.155
										356.22	0.24835	0.25093	0.23636							18.7167		-40.109
										356.23	0.24804	0.25129	0.23774							18.7333		-40.185
										356.24	0.24928	0.25	0.23958							18.75		-40.247
										356.25	0.25058	0.24806	0.24143							18.7667		-40.216
										356.26	0.2509	0.24589	0.24369							18.7833		-40.139
										356.27	0.25	0.2435	0.24371							18.8		-40.155
										356.28	0.24881	0.24237	0.24195							18.8167		-40.124
										356.29	0.24918	0.24229	0.24133							18.8333		-40.124
										356.3	0.25093	0.24285	0.24138							18.85		-40.109
										356.31	0.25274	0.24412	0.24141							18.8667		-40.247
										356.32	0.25375	0.2456	0.24158							18.8833		-40.155
										356.33	0.25351	0.24726	0.24066							18.9		-40.17
										356.34	0.25317	0.24829	0.23889							18.9167		-40.093
										356.35	0.25281	0.24887	0.23788							18.9333		-40.139
										356.36	0.25247	0.24924	0.23769							18.95		-40.155
										356.37	0.25384	0.24861	0.2384							18.9667		-40.201
										356.38	0.25536	0.24676	0.23939							18.9833		-40.231
										356.39	0.25498	0.24458	0.23921							19		-40.155
										356.4	0.2534	0.24404	0.23859							19.0167		-40.155
										356.41	0.25125	0.24562	0.23851							19.0333		-40.201
										356.42	0.25014	0.2482	0.23793							19.05		-40.139
										356.43	0.25067	0.24974	0.23696							19.0667		-40.124
										356.44	0.25156	0.24856	0.23701							19.0833		-40.139
										356.45	0.25325	0.24608	0.23808							19.1		-40.139
										356.46	0.25445	0.24443	0.23963							19.1167		-40.139
										356.47	0.25354	0.24378	0.2414							19.1333		-40.185
										356.48	0.25227	0.24303	0.24262							19.15		-40.17
										356.49	0.25113	0.24296	0.24311							19.1667		-40.155
										356.5	0.24992	0.24494	0.24308							19.1833		-40.185
										356.51	0.25007	0.24578	0.24299							19.2		-40.247
										356.52	0.25058	0.2434	0.24401							19.2167		-40.201
										356.53	0.24933	0.24214	0.2458							19.2333		-40.201
										356.54	0.24759	0.24395	0.24614							19.25		-40.093
										356.55	0.24688	0.2454	0.24417							19.2667		-40.201
										356.56	0.24741	0.24607	0.24193							19.2833		-40.201
										356.57	0.24893	0.24742	0.24154							19.3		-40.216
										356.58	0.25022	0.24811	0.24342							19.3167		-40.216
										356.59	0.25019	0.2473	0.24629							19.3333		-40.17
										356.6	0.24893	0.2461	0.24815							19.35		-40.247
										356.61	0.24743	0.24607	0.24819							19.3667		-40.216
										356.62	0.24668	0.24766	0.24635							19.3833		-40.247
										356.63	0.24688	0.24978	0.2435							19.4		-40.17
										356.64	0.24731	0.25057	0.24066							19.4167		-40.247
										356.65	0.24798	0.24942	0.23796							19.4333		-40.262
										356.66	0.24836	0.24779	0.23721							19.45		-40.247
										356.67	0.24765	0.24724	0.23975							19.4667		-40.216
										356.68	0.24708	0.2486	0.2424							19.4833		-40.231
										356.69	0.24773	0.25044	0.24267							19.5		-40.216
										356.7	0.24883	0.25033	0.24219							19.5167		-40.231
										356.71	0.24908	0.2483	0.24304							19.5333		-40.216
										356.72	0.24928	0.24551	0.24468							19.55		-40.216
										356.73	0.25065	0.24338	0.24484							19.5667		-40.185
										356.74	0.25152	0.24386	0.24324							19.5833		-40.231
										356.75	0.25084	0.24686	0.24228							19.6		-40.278
										356.76	0.2503	0.249	0.24261							19.6167		-40.185
										356.77	0.25052	0.24889	0.24222							19.6333		-40.17
										356.78	0.2513	0.24886	0.24167							19.65		-40.231
										356.79	0.25222	0.24893	0.24262							19.6667		-40.231
										356.8	0.252	0.24888	0.24382							19.6833		-40.17
										356.81	0.25141	0.25058	0.24436							19.7		-40.262
										356.82	0.25244	0.25327	0.24404							19.7167		-40.17
										356.83	0.25459	0.25406	0.24168							19.7333		-40.216
										356.84	0.25567	0.25279	0.23891							19.75		-40.201
										356.85	0.25505	0.25163	0.23882							19.7667		-40.293
										356.86	0.25379	0.25107	0.24041							19.7833		-40.308
										356.87	0.25283	0.25068	0.24169							19.8		-40.324
										356.88	0.25249	0.25052	0.24353							19.8167		-40.339
										356.89	0.25134	0.25006	0.24546							19.8333		-40.247
										356.9	0.2489	0.24951	0.24603							19.85		-40.324
										356.91	0.24824	0.24976	0.24579							19.8667		-40.324
										356.92	0.25003	0.25047	0.24543							19.8833		-40.4
										356.93	0.25088	0.24966	0.24568							19.9		-40.278
										356.94	0.24958	0.24788	0.24718							19.9167		-40.231
										356.95	0.248	0.24778	0.24771							19.9333		-40.293
										356.96	0.24697	0.2476	0.24491							19.95		-40.385
										356.97	0.24664	0.24555	0.24142							19.9667		-40.339
										356.98	0.248	0.24417	0.24043							19.9833		-40.293
										356.99	0.2497	0.24437	0.24096							20		-40.324
																				20.0167	-40.785
																				20.0333	-40.754
																				20.05	-40.723
																				20.0667	-40.692
																				20.0833	-40.754
																				20.1	-40.754
																				20.1167	-40.754
																				20.1333	-40.754
																				20.15	-40.293
																				20.1667	-39.11
																				20.1833	-38.418
																				20.2	-38.295
																				20.2167	-38.065
																				20.2333	-38.219
																				20.25	-38.587
																				20.2667	-38.833
																				20.2833	-38.925
																				20.3	-39.079
																				20.3167	-39.094
																				20.3333	-39.187
																				20.35	-39.202
																				20.3667	-39.217
																				20.3833	-39.279
																				20.4	-39.294
																				20.4167	-39.34
																				20.4333	-39.417
																				20.45	-39.386
																				20.4667	-39.386
																				20.4833	-39.417
																				20.5	-39.448
																				20.5167	-39.479
																				20.5333	-39.34
																				20.55	-39.479
																				20.5667	-39.386
																				20.5833	-39.417
																				20.6	-39.386
																				20.6167	-39.448
																				20.6333	-39.463
																				20.65	-39.479
																				20.6667	-39.494
																				20.6833	-39.432
																				20.7	-39.432
																				20.7167	-39.417
																				20.7333	-39.402
																				20.75	-39.494
																				20.7667	-39.494
																				20.7833	-39.448
																				20.8	-39.525
																				20.8167	-39.54
																				20.8333	-39.463
																				20.85	-39.525
																				20.8667	-39.54
																				20.8833	-39.417
																				20.9	-39.463
																				20.9167	-39.463
																				20.9333	-39.54
																				20.95	-39.525
																				20.9667	-39.448
																				20.9833	-39.479
																				21	-39.463		0.861
																				21.0167	-39.432
																				21.0333	-39.417
																				21.05	-39.432
																				21.0667	-39.448
																				21.0833	-39.494
																				21.1	-39.555
																				21.1167	-39.509
																				21.1333	-39.525
																				21.15	-39.571
																				21.1667	-39.479
																				21.1833	-39.601
																				21.2	-39.494
																				21.2167	-39.525
																				21.2333	-39.54
																				21.25	-39.463
																				21.2667	-39.494
																				21.2833	-39.586
																				21.3	-39.494
																				21.3167	-39.417
																				21.3333	-39.479
																				21.35	-39.494
																				21.3667	-39.494
																				21.3833	-39.448
																				21.4	-39.601
																				21.4167	-39.509
																				21.4333	-39.448
																				21.45	-39.432
																				21.4667	-39.432
																				21.4833	-39.509
																				21.5	-39.525
																				21.5167	-39.617
																				21.5333	-39.479
																				21.55	-39.417
																				21.5667	-39.371
																				21.5833	-39.432
																				21.6	-39.356
																				21.6167	-39.371
																				21.6333	-39.371
																				21.65	-39.417
																				21.6667	-39.448
																				21.6833	-39.448
																				21.7	-39.402
																				21.7167	-39.31
																				21.7333	-39.402
																				21.75	-39.432
																				21.7667	-39.432
																				21.7833	-39.432
																				21.8	-39.479
																				21.8167	-39.448
																				21.8333	-39.463
																				21.85	-39.509
																				21.8667	-39.463
																				21.8833	-39.402
																				21.9	-39.386
																				21.9167	-39.417
																				21.9333	-39.402
																				21.95	-39.525
																				21.9667	-39.479
																				21.9833	-39.479
																				22	-39.432
																				22.0167	-39.463
																				22.0333	-39.525
																				22.05	-39.479
																				22.0667	-39.432
																				22.0833	-39.417
																				22.1	-39.448
																				22.1167	-39.525
																				22.1333	-39.494
																				22.15	-39.479
																				22.1667	-39.448
																				22.1833	-39.448
																				22.2	-39.463
																				22.2167	-39.463
																				22.2333	-39.448
																				22.25	-39.417
																				22.2667	-39.463
																				22.2833	-39.463
																				22.3	-39.479
																				22.3167	-39.463
																				22.3333	-39.448
																				22.35	-39.448
																				22.3667	-39.463
																				22.3833	-39.386
																				22.4	-39.509
																				22.4167	-39.432
																				22.4333	-39.494
																				22.45	-39.525
																				22.4667	-39.463
																				22.4833	-39.417
																				22.5	-39.371
																				22.5167	-39.448
																				22.5333	-39.402
																				22.55	-39.402
																				22.5667	-39.417
																				22.5833	-39.463
																				22.6	-39.479
																				22.6167	-39.509
																				22.6333	-39.494
																				22.65	-39.463
																				22.6667	-39.432
																				22.6833	-39.34
																				22.7	-39.325
																				22.7167	-39.356
																				22.7333	-39.386
																				22.75	-39.417
																				22.7667	-39.402
																				22.7833	-39.371
																				22.8	-39.356
																				22.8167	-39.31
																				22.8333	-39.356
																				22.85	-39.356
																				22.8667	-39.356
																				22.8833	-39.325
																				22.9	-39.432
																				22.9167	-39.386
																				22.9333	-39.263
																				22.95	-39.279
																				22.9667	-39.31
																				22.9833	-39.233
																				23	-39.187
																				23.0167	-39.263
																				23.0333	-39.294
																				23.05	-39.294
																				23.0667	-39.31
																				23.0833	-39.325
																				23.1	-39.417
																				23.1167	-39.294
																				23.1333	-39.325
																				23.15	-39.325
																				23.1667	-39.34
																				23.1833	-39.356
																				23.2	-39.371
																				23.2167	-39.386
																				23.2333	-39.325
																				23.25	-39.356
																				23.2667	-39.386
																				23.2833	-39.432
																				23.3	-39.417
																				23.3167	-39.356
																				23.3333	-39.371
																				23.35	-39.448
																				23.3667	-39.371
																				23.3833	-39.479
																				23.4	-39.386
																				23.4167	-39.448
																				23.4333	-39.463
																				23.45	-39.494
																				23.4667	-39.432
																				23.4833	-39.494
																				23.5	-39.432
																				23.5167	-39.432
																				23.5333	-39.494
																				23.55	-39.479
																				23.5667	-39.494
																				23.5833	-39.494
																				23.6	-39.555
																				23.6167	-39.509
																				23.6333	-39.555
																				23.65	-39.463
																				23.6667	-39.448
																				23.6833	-39.432
																				23.7	-39.463
																				23.7167	-39.54
																				23.7333	-39.463
																				23.75	-39.463
																				23.7667	-39.432
																				23.7833	-39.463
																				23.8	-39.417
																				23.8167	-39.402
																				23.8333	-39.432
																				23.85	-39.448
																				23.8667	-39.417
																				23.8833	-39.494
																				23.9	-39.479
																				23.9167	-39.417
																				23.9333	-39.463
																				23.95	-39.494
																				23.9667	-39.479
																				23.9833	-39.448
																				24	-39.555
																				24.0167	-39.525
																				24.0333	-39.555
																				24.05	-39.54
																				24.0667	-39.509
																				24.0833	-39.586
																				24.1	-39.509
																				24.1167	-39.525
																				24.1333	-39.448
																				24.15	-39.509
																				24.1667	-39.54
																				24.1833	-39.479
																				24.2	-39.509
																				24.2167	-39.509
																				24.2333	-39.509
																				24.25	-39.463
																				24.2667	-39.463
																				24.2833	-39.509
																				24.3	-39.54
																				24.3167	-39.555
																				24.3333	-39.417
																				24.35	-39.525
																				24.3667	-39.479
																				24.3833	-39.448
																				24.4	-39.31
																				24.4167	-39.432
																				24.4333	-39.417
																				24.45	-39.555
																				24.4667	-39.432
																				24.4833	-39.479
																				24.5	-39.525
																				24.5167	-39.479
																				24.5333	-39.509
																				24.55	-39.479
																				24.5667	-39.555
																				24.5833	-39.479
																				24.6	-39.494
																				24.6167	-39.494
																				24.6333	-39.494
																				24.65	-39.555
																				24.6667	-39.54
																				24.6833	-39.509
																				24.7	-39.509
																				24.7167	-39.525
																				24.7333	-39.54
																				24.75	-39.494
																				24.7667	-39.571
																				24.7833	-39.479
																				24.8	-39.463
																				24.8167	-39.463
																				24.8333	-39.432
																				24.85	-39.54
																				24.8667	-39.525
																				24.8833	-39.448
																				24.9	-39.463
																				24.9167	-39.479
																				24.9333	-39.432
																				24.95	-39.494
																				24.9667	-39.417
																				24.9833	-39.479
																				25	-39.509
																				25.0167	-39.509
																				25.0333	-39.494
																				25.05	-39.479
																				25.0667	-39.356
																				25.0833	-39.509
																				25.1	-39.479
																				25.1167	-39.448
																				25.1333	-39.509
																				25.15	-39.509
																				25.1667	-39.479
																				25.1833	-39.371
																				25.2	-39.494
																				25.2167	-39.432
																				25.2333	-39.525
																				25.25	-39.525
																				25.2667	-39.555
																				25.2833	-39.432
																				25.3	-39.494
																				25.3167	-39.525
																				25.3333	-39.386
																				25.35	-39.525
																				25.3667	-39.571
																				25.3833	-39.417
																				25.4	-39.509
																				25.4167	-39.525
																				25.4333	-39.494
																				25.45	-39.463
																				25.4667	-39.479
																				25.4833	-39.509
																				25.5	-39.402
																				25.5167	-39.386
																				25.5333	-39.448
																				25.55	-39.386
																				25.5667	-39.402
																				25.5833	-39.386
																				25.6	-39.325
																				25.6167	-39.356
																				25.6333	-39.448
																				25.65	-39.494
																				25.6667	-39.448
																				25.6833	-39.448
																				25.7	-39.463
																				25.7167	-39.432
																				25.7333	-39.479
																				25.75	-39.494
																				25.7667	-39.509
																				25.7833	-39.479
																				25.8	-39.463
																				25.8167	-39.417
																				25.8333	-39.432
																				25.85	-39.402
																				25.8667	-39.402
																				25.8833	-39.386
																				25.9	-39.479
																				25.9167	-39.432
																				25.9333	-39.417
																				25.95	-39.463
																				25.9667	-39.432
																				25.9833	-39.294
																				26	-39.402
																				26.0167	-39.371
																				26.0333	-39.386
																				26.05	-39.402
																				26.0667	-39.432
																				26.0833	-39.371
																				26.1	-39.386
																				26.1167	-39.34
																				26.1333	-39.386
																				26.15	-39.432
																				26.1667	-39.325
																				26.1833	-39.402
																				26.2	-39.325
																				26.2167	-39.417
																				26.2333	-39.386
																				26.25	-39.371
																				26.2667	-39.294
																				26.2833	-39.34
																				26.3	-39.371
																				26.3167	-39.371
																				26.3333	-39.371
																				26.35	-39.31
																				26.3667	-39.386
																				26.3833	-39.31
																				26.4	-39.34
																				26.4167	-39.34
																				26.4333	-39.386
																				26.45	-39.432
																				26.4667	-39.479
																				26.4833	-39.463
																				26.5	-39.417
																				26.5167	-39.494
																				26.5333	-39.509
																				26.55	-39.479
																				26.5667	-39.417
																				26.5833	-39.509
																				26.6	-39.509
																				26.6167	-39.494
																				26.6333	-39.402
																				26.65	-39.463
																				26.6667	-39.54
																				26.6833	-39.494
																				26.7	-39.494
																				26.7167	-39.555
																				26.7333	-39.54
																				26.75	-39.509
																				26.7667	-39.54
																				26.7833	-39.463
																				26.8	-39.509
																				26.8167	-39.417
																				26.8333	-39.494
																				26.85	-39.463
																				26.8667	-39.525
																				26.8833	-39.509
																				26.9	-39.54
																				26.9167	-39.525
																				26.9333	-39.494
																				26.95	-39.555
																				26.9667	-39.525
																				26.9833	-39.479
																				27	-39.509
																				27.0167	-39.555
																				27.0333	-39.448
																				27.05	-39.525
																				27.0667	-39.479
																				27.0833	-39.463
																				27.1	-39.448
																				27.1167	-39.479
																				27.1333	-39.432
																				27.15	-39.432
																				27.1667	-39.525
																				27.1833	-39.448
																				27.2	-39.494
																				27.2167	-39.386
																				27.2333	-39.432
																				27.25	-39.432
																				27.2667	-39.525
																				27.2833	-39.509
																				27.3	-39.54
																				27.3167	-39.571
																				27.3333	-39.463
																				27.35	-39.555
																				27.3667	-39.617
																				27.3833	-39.617
																				27.4	-39.586
																				27.4167	-39.54
																				27.4333	-39.694
																				27.45	-39.663
																				27.4667	-39.632
																				27.4833	-39.509
																				27.5	-39.571
																				27.5167	-39.678
																				27.5333	-39.601
																				27.55	-39.571
																				27.5667	-39.632
																				27.5833	-39.648
																				27.6	-39.571
																				27.6167	-39.617
																				27.6333	-39.694
																				27.65	-39.632
																				27.6667	-39.632
																				27.6833	-39.555
																				27.7	-39.586
																				27.7167	-39.571
																				27.7333	-39.54
																				27.75	-39.509
																				27.7667	-39.601
																				27.7833	-39.601
																				27.8	-39.694
																				27.8167	-39.525
																				27.8333	-39.494
																				27.85	-39.494
																				27.8667	-39.494
																				27.8833	-39.494
																				27.9	-39.494
																				27.9167	-39.601
																				27.9333	-39.586
																				27.95	-39.571
																				27.9667	-39.601
																				27.9833	-39.601
																				28	-39.54
																				28.0167	-39.54
																				28.0333	-39.571
																				28.05	-39.54
																				28.0667	-39.432
																				28.0833	-39.586
																				28.1	-39.555
																				28.1167	-39.586
																				28.1333	-39.601
																				28.15	-39.571
																				28.1667	-39.601
																				28.1833	-39.632
																				28.2	-39.525
																				28.2167	-39.525
																				28.2333	-39.525
																				28.25	-39.509
																				28.2667	-39.54
																				28.2833	-39.509
																				28.3	-39.525
																				28.3167	-39.54
																				28.3333	-39.509
																				28.35	-39.571
																				28.3667	-39.555
																				28.3833	-39.617
																				28.4	-39.54
																				28.4167	-39.555
																				28.4333	-39.494
																				28.45	-39.54
																				28.4667	-39.555
																				28.4833	-39.555
																				28.5	-39.509
																				28.5167	-39.571
																				28.5333	-39.479
																				28.55	-39.586
																				28.5667	-39.509
																				28.5833	-39.54
																				28.6	-39.571
																				28.6167	-39.571
																				28.6333	-39.586
																				28.65	-39.54
																				28.6667	-39.571
																				28.6833	-39.648
																				28.7	-39.586
																				28.7167	-39.663
																				28.7333	-39.555
																				28.75	-39.601
																				28.7667	-39.601
																				28.7833	-39.648
																				28.8	-39.648
																				28.8167	-39.678
																				28.8333	-39.617
																				28.85	-39.617
																				28.8667	-39.709
																				28.8833	-39.663
																				28.9	-39.571
																				28.9167	-39.571
																				28.9333	-39.678
																				28.95	-39.694
																				28.9667	-39.601
																				28.9833	-39.601
																				29	-39.586
																				29.0167	-39.509
																				29.0333	-39.525
																				29.05	-39.648
																				29.0667	-39.555
																				29.0833	-39.525
																				29.1	-39.555
																				29.1167	-39.54
																				29.1333	-39.555
																				29.15	-39.54
																				29.1667	-39.709
																				29.1833	-39.571
																				29.2	-39.617
																				29.2167	-39.54
																				29.2333	-39.54
																				29.25	-39.448
																				29.2667	-39.54
																				29.2833	-39.571
																				29.3	-39.724
																				29.3167	-39.632
																				29.3333	-39.601
																				29.35	-39.586
																				29.3667	-39.632
																				29.3833	-39.617
																				29.4	-39.555
																				29.4167	-39.555
																				29.4333	-39.632
																				29.45	-39.601
																				29.4667	-39.54
																				29.4833	-39.54
																				29.5	-39.54
																				29.5167	-39.494
																				29.5333	-39.509
																				29.55	-39.494
																				29.5667	-39.555
																				29.5833	-39.601
																				29.6	-39.525
																				29.6167	-39.509
																				29.6333	-39.586
																				29.65	-39.555
																				29.6667	-39.555
																				29.6833	-39.509
																				29.7	-39.479
																				29.7167	-39.463
																				29.7333	-39.54
																				29.75	-39.509
																				29.7667	-39.448
																				29.7833	-39.571
																				29.8	-39.54
																				29.8167	-39.555
																				29.8333	-39.54
																				29.85	-39.509
																				29.8667	-39.555
																				29.8833	-39.509
																				29.9	-39.54
																				29.9167	-39.525
																				29.9333	-39.463
																				29.95	-39.601
																				29.9667	-39.494
																				29.9833	-39.494
																				30	-39.555
																				30.0167		-39.709
																				30.0333		-39.386
																				30.05		-39.217
																				30.0667		-39.325
																				30.0833		-39.448
																				30.1		-39.494
																				30.1167		-39.371
																				30.1333		-39.694
																				30.15		-39.617
																				30.1667		-39.724
																				30.1833		-39.601
																				30.2		-39.079
																				30.2167		-37.527
																				30.2333		-36.774
																				30.25		-37.158
																				30.2667		-37.374
																				30.2833		-37.527
																				30.3		-37.819
																				30.3167		-37.927
																				30.3333		-38.065
																				30.35		-38.157
																				30.3667		-38.265
																				30.3833		-38.342
																				30.4		-38.388
																				30.4167		-38.418
																				30.4333		-38.495
																				30.45		-38.587
																				30.4667		-38.557
																				30.4833		-38.603
																				30.5		-38.618
																				30.5167		-38.68
																				30.5333		-38.772
																				30.55		-38.818
																				30.5667		-38.756
																				30.5833		-38.833
																				30.6		-38.879
																				30.6167		-38.925
																				30.6333		-38.941
																				30.65		-39.018
																				30.6667		-39.033
																				30.6833		-39.018
																				30.7		-39.079
																				30.7167		-39.064
																				30.7333		-39.187
																				30.75		-39.141
																				30.7667		-39.156
																				30.7833		-39.233
																				30.8		-39.248
																				30.8167		-39.294
																				30.8333		-39.417
																				30.85		-39.325
																				30.8667		-39.479
																				30.8833		-39.294
																				30.9		-39.402
																				30.9167		-39.402
																				30.9333		-39.402
																				30.95		-39.432
																				30.9667		-39.402
																				30.9833		-39.494
																				31		-39.555
																				31.0167		-39.479
																				31.0333		-39.509
																				31.05		-39.525
																				31.0667		-39.571
																				31.0833		-39.555
																				31.1		-39.54
																				31.1167		-39.586
																				31.1333		-39.663
																				31.15		-39.648
																				31.1667		-39.678
																				31.1833		-39.663
																				31.2		-39.724
																				31.2167		-39.648
																				31.2333		-39.648
																				31.25		-39.709
																				31.2667		-39.74
																				31.2833		-39.694
																				31.3		-39.724
																				31.3167		-39.724
																				31.3333		-39.678
																				31.35		-39.678
																				31.3667		-39.678
																				31.3833		-39.755
																				31.4		-39.832
																				31.4167		-39.817
																				31.4333		-39.74
																				31.45		-39.847
																				31.4667		-39.832
																				31.4833		-39.863
																				31.5		-39.955
																				31.5167		-39.878
																				31.5333		-39.97
																				31.55		-39.986
																				31.5667		-39.878
																				31.5833		-39.955
																				31.6		-39.863
																				31.6167		-39.863
																				31.6333		-39.94
																				31.65		-39.847
																				31.6667		-39.97
																				31.6833		-39.955
																				31.7		-39.986
																				31.7167		-39.986
																				31.7333		-39.924
																				31.75		-39.97
																				31.7667		-39.97
																				31.7833		-39.986
																				31.8		-39.986
																				31.8167		-40.016
																				31.8333		-39.986
																				31.85		-40.016
																				31.8667		-40.001
																				31.8833		-40.078
																				31.9		-39.94
																				31.9167		-40.001
																				31.9333		-40.047
																				31.95		-40.078
																				31.9667		-40.109
																				31.9833		-40.032
																				32		-40.047
																				32.0167		-40.078
																				32.0333		-40.17
																				32.05		-40.185
																				32.0667		-40.155
																				32.0833		-40.17
																				32.1		-40.231
																				32.1167		-40.109
																				32.1333		-40.078
																				32.15		-40.139
																				32.1667		-40.062
																				32.1833		-40.155
																				32.2		-40.124
																				32.2167		-40.093
																				32.2333		-40.109
																				32.25		-40.109
																				32.2667		-40.155
																				32.2833		-40.078
																				32.3		-40.17
																				32.3167		-40.124
																				32.3333		-40.124
																				32.35		-40.109
																				32.3667		-40.109
																				32.3833		-40.155
																				32.4		-40.155
																				32.4167		-40.109
																				32.4333		-40.231
																				32.45		-40.185
																				32.4667		-40.185
																				32.4833		-40.155
																				32.5		-40.201
																				32.5167		-40.185
																				32.5333		-40.17
																				32.55		-40.185
																				32.5667		-40.185
																				32.5833		-40.247
																				32.6		-40.201
																				32.6167		-40.247
																				32.6333		-40.339
																				32.65		-40.37
																				32.6667		-40.262
																				32.6833		-40.308
																				32.7		-40.308
																				32.7167		-40.247
																				32.7333		-40.293
																				32.75		-40.354
																				32.7667		-40.308
																				32.7833		-40.247
																				32.8		-40.37
																				32.8167		-40.262
																				32.8333		-40.37
																				32.85		-40.293
																				32.8667		-40.308
																				32.8833		-40.354
																				32.9		-40.385
																				32.9167		-40.247
																				32.9333		-40.339
																				32.95		-40.4
																				32.9667		-40.37
																				32.9833		-40.447
																				33		-40.447
																				33.0167		-40.431
																				33.0333		-40.324
																				33.05		-40.416
																				33.0667		-40.493
																				33.0833		-40.462
																				33.1		-40.462
																				33.1167		-40.477
																				33.1333		-40.508
																				33.15		-40.447
																				33.1667		-40.431
																				33.1833		-40.462
																				33.2		-40.493
																				33.2167		-40.493
																				33.2333		-40.416
																				33.25		-40.569
[truncated: 5,205 more rows]

## Sheet: Figure 4
Figure 4a									Figure 4b
	X1	Y1	Y1	Y1	Y1	Y1	Y1			X1	Y1
Long name	Reactant	Production rate	Production rate	Production rate	Production rate	Production rate	Production rate		Long name	Time	Current
Units		μmol h-1	μmol h-1	μmol h-1	μmol h-1	μmol h-1	μmol h-1		Units	min	mA
Comment	C2H6	CH3OH	CH3OOH	HCOOH	C2H5OH	C2H5OOH	CH3COOH		Comment		C2H6
		0.6158	1.54471	5.61215	7.04972	23.1586	26.4829			0.01667	-3.67173
										0.03333	-3.67582
										0.05	-3.67173
										0.06667	-3.69493
										0.08333	-3.68951
										0.1	-3.6936
										0.11667	-3.67991
										0.13333	-3.68676
										0.15	-3.68676
										0.16667	-3.70311
										0.18333	-3.70453
										0.2	-3.7072
										0.21667	-3.7072
										0.23333	-3.69902
										0.25	-3.71271
										0.26667	-3.71813
										0.28333	-3.7264
										0.3	-3.71271
										0.31667	-3.71271
										0.33333	-3.72089
										0.35	-3.7168
										0.36667	-3.71813
										0.38333	-3.71813
										0.4	-3.78782
										0.41667	-3.73182
										0.43333	-3.73591
										0.45	-3.73182
										0.46667	-3.73458
										0.48333	-3.7496
										0.5	-3.75236
										0.51667	-3.74551
										0.53333	-3.76187
										0.55	-3.7632
										0.56667	-3.76462
										0.58333	-3.76738
										0.6	-3.7632
										0.61667	-3.7632
										0.63333	-3.76462
										0.65	-3.7728
										0.66667	-3.79191
										0.68333	-3.78373
										0.7	-3.77822
										0.71667	-3.78507
										0.73333	-3.78373
										0.75	-3.80151
										0.76667	-3.8192
										0.78333	-3.80418
										0.8	-3.81378
										0.81667	-3.81102
										0.83333	-3.82062
										0.85	-3.82329
										0.86667	-3.83422
										0.88333	-3.8192
										0.9	-3.82196
										0.91667	-3.82471
										0.93333	-3.84658
										0.95	-3.82604
										0.96667	-3.83698
										0.98333	-3.83698
										1	-3.83973
										1.01667	-3.83422
										1.03333	-3.86018
										1.05	-3.85609
										1.06667	-3.85751
										1.08333	-3.84791
										1.1	-3.86018
										1.11667	-3.86018
										1.13333	-3.86844
										1.15	-3.87662
										1.16667	-3.86978
										1.18333	-3.87111
										1.2	-3.87662
										1.21667	-3.88613
										1.23333	-3.86978
										1.25	-3.8752
										1.26667	-3.86978
										1.28333	-3.88613
										1.3	-3.90391
										1.31667	-3.89431
										1.33333	-3.89298
										1.35	-3.89849
										1.36667	-3.90524
										1.38333	-3.89298
										1.4	-3.89982
										1.41667	-3.91209
										1.43333	-3.91893
										1.45	-3.9176
										1.46667	-3.92987
										1.48333	-3.91351
										1.5	-3.91893
										1.51667	-3.93529
										1.53333	-3.92578
										1.55	-3.92711
										1.56667	-3.92169
										1.58333	-3.9312
										1.6	-3.9312
										1.61667	-3.93804
										1.63333	-3.93938
										1.65	-3.94489
										1.66667	-3.94622
										1.68333	-3.94356
										1.7	-3.94489
										1.71667	-3.96124
										1.73333	-3.96809
										1.75	-3.964
										1.76667	-3.95991
										1.78333	-3.96533
										1.8	-3.97084
										1.81667	-3.96533
										1.83333	-3.96809
										1.85	-3.96809
										1.86667	-3.97627
										1.88333	-3.98178
										1.9	-3.98036
										1.91667	-3.96676
										1.93333	-3.97493
										1.95	-3.99271
										1.96667	-3.9872
										1.98333	-3.99271
										2	-3.99271
										2.01667	-3.99538
										2.03333	-4.00089
										2.05	-4.00364
										2.06667	-4.01867
										2.08333	-4.01724
										2.1	-4.01316
										2.11667	-4.01591
										2.13333	-4.01724
										2.15	-4.0296
										2.16667	-4.0296
										2.18333	-4.03227
										2.2	-4.03778
										2.21667	-4.02684
										2.23333	-4.03093
										2.25	-4.0296
										2.26667	-4.03502
										2.28333	-4.04462
										2.3	-4.05413
										2.31667	-4.04462
										2.33333	-4.05556
										2.35	-4.05822
										2.36667	-4.07876
										2.38333	-4.05556
										2.4	-4.05413
										2.41667	-4.06098
										2.43333	-4.0856
										2.45	-4.076
										2.46667	-4.07876
										2.48333	-4.07191
										2.5	-4.07058
										2.51667	-4.08693
										2.53333	-4.08969
										2.55	-4.08969
										2.56667	-4.10471
										2.58333	-4.09102
										2.6	-4.08418
										2.61667	-4.09236
										2.63333	-4.10738
										2.65	-4.09102
										2.66667	-4.09236
										2.68333	-4.1088
										2.7	-4.10738
										2.71667	-4.11422
										2.73333	-4.11831
										2.75	-4.11422
										2.76667	-4.12382
										2.78333	-4.11698
										2.8	-4.11698
										2.81667	-4.12516
										2.83333	-4.13067
										2.85	-4.13609
										2.86667	-4.12924
										2.88333	-4.1224
										2.9	-4.132
										2.91667	-4.13884
										2.93333	-4.13609
										2.95	-4.13476
										2.96667	-4.14427
										2.98333	-4.14293
										3	-4.14569
										3.01667	-4.14836
										3.03333	-4.15796
										3.05	-4.14151
										3.06667	-4.1552
										3.08333	-4.15796
										3.1	-4.16071
										3.11667	-4.17022
										3.13333	-4.16747
										3.15	-4.1648
										3.16667	-4.15244
										3.18333	-4.16204
										3.2	-4.17298
										3.21667	-4.17431
										3.23333	-4.17022
										3.25	-4.17707
										3.26667	-4.17707
										3.28333	-4.17707
										3.3	-4.16889
										3.31667	-4.17573
										3.33333	-4.18116
										3.35	-4.18667
										3.36667	-4.18391
										3.38333	-4.17982
										3.4	-4.17982
										3.41667	-4.19342
										3.43333	-4.19893
										3.45	-4.19342
										3.46667	-4.18933
										3.48333	-4.19342
										3.5	-4.19484
										3.51667	-4.20169
										3.53333	-4.20578
										3.55	-4.20027
										3.56667	-4.20302
										3.58333	-4.20711
										3.6	-4.20844
										3.61667	-4.2112
										3.63333	-4.20302
										3.65	-4.20436
										3.66667	-4.21253
										3.68333	-4.22213
										3.7	-4.21938
										3.71667	-4.21253
										3.73333	-4.22622
										3.75	-4.2344
										3.76667	-4.23307
										3.78333	-4.2208
										3.8	-4.23173
										3.81667	-4.25218
										3.83333	-4.23991
										3.85	-4.23173
										3.86667	-4.23582
										3.88333	-4.23307
										3.9	-4.24124
										3.91667	-4.25493
										3.93333	-4.25218
										3.95	-4.24809
										3.96667	-4.24258
										3.98333	-4.24676
										4	-4.26444
										4.01667	-4.26444
										4.03333	-4.25493
										4.05	-4.26036
										4.06667	-4.28089
										4.08333	-4.27947
										4.1	-4.27404
										4.11667	-4.27129
										4.13333	-4.27813
										4.15	-4.28773
										4.16667	-4.29182
										4.18333	-4.27947
										4.2	-4.27538
										4.21667	-4.27947
										4.23333	-4.28773
										4.25	-4.3
										4.26667	-4.28907
										4.28333	-4.27813
										4.3	-4.29182
										4.31667	-4.29591
										4.33333	-4.28907
										4.35	-4.29449
										4.36667	-4.3
										4.38333	-4.29182
										4.4	-4.30133
										4.41667	-4.32044
										4.43333	-4.31093
										4.45	-4.31636
										4.46667	-4.30818
										4.48333	-4.31093
										4.5	-4.31636
										4.51667	-4.3232
										4.53333	-4.31502
										4.55	-4.32453
										4.56667	-4.33004
										4.58333	-4.32729
										4.6	-4.32862
										4.61667	-4.33138
										4.63333	-4.34364
										4.65	-4.34231
										4.66667	-4.32729
										4.68333	-4.32729
										4.7	-4.3328
										4.71667	-4.34507
										4.73333	-4.33956
										4.75	-4.34364
										4.76667	-4.34364
										4.78333	-4.35191
										4.8	-4.34916
										4.81667	-4.35324
										4.83333	-4.35733
										4.85	-4.36009
										4.86667	-4.3888
										4.88333	-4.35458
										4.9	-4.356
										4.91667	-4.37511
										4.93333	-4.38196
										4.95	-4.39831
										4.96667	-4.37644
										4.98333	-4.38462
										5	-4.39147
										5.01667	-4.38053
										5.03333	-4.37378
										5.05	-4.3792
										5.06667	-4.3792
										5.08333	-4.37644
										5.1	-4.38738
										5.11667	-4.38738
										5.13333	-4.40107
										5.15	-4.39147
										5.16667	-4.39013
										5.18333	-4.38196
										5.2	-4.38196
										5.21667	-4.412
										5.23333	-4.39831
										5.25	-4.40924
										5.26667	-4.41058
										5.28333	-4.41609
										5.3	-4.42293
										5.31667	-4.41333
										5.33333	-4.41058
										5.35	-4.4256
										5.36667	-4.42151
										5.38333	-4.4256
										5.4	-4.41884
										5.41667	-4.42427
										5.43333	-4.42293
										5.45	-4.41742
										5.46667	-4.41609
										5.48333	-4.40516
										5.5	-4.44062
										5.51667	-4.44062
										5.53333	-4.42427
										5.55	-4.42427
										5.56667	-4.42836
										5.58333	-4.43653
										5.6	-4.43929
										5.61667	-4.43653
										5.63333	-4.44204
										5.65	-4.44338
										5.66667	-4.45156
										5.68333	-4.44613
										5.7	-4.45564
										5.71667	-4.46391
										5.73333	-4.46391
										5.75	-4.45564
										5.76667	-4.46524
										5.78333	-4.46524
										5.8	-4.46933
										5.81667	-4.46658
										5.83333	-4.46658
										5.85	-4.45707
										5.86667	-4.46658
										5.88333	-4.46933
										5.9	-4.468
										5.91667	-4.46249
										5.93333	-4.4584
										5.95	-4.46658
										5.96667	-4.46933
										5.98333	-4.47484
										6	-4.47893
										6.01667	-4.46658
										6.03333	-4.47751
										6.05	-4.47751
										6.06667	-4.47209
										6.08333	-4.47751
										6.1	-4.47484
										6.11667	-4.48436
										6.13333	-4.49938
										6.15	-4.4912
										6.16667	-4.47618
										6.18333	-4.47209
										6.2	-4.48569
										6.21667	-4.4912
										6.23333	-4.50213
										6.25	-4.49396
										6.26667	-4.49529
										6.28333	-4.48711
										6.3	-4.48302
										6.31667	-4.4912
										6.33333	-4.50489
										6.35	-4.50489
										6.36667	-4.49938
										6.38333	-4.50898
										6.4	-4.49396
										6.41667	-4.49253
										6.43333	-4.49938
										6.45	-4.50489
										6.46667	-4.50347
										6.48333	-4.50898
										6.5	-4.50347
										6.51667	-4.49804
										6.53333	-4.50347
										6.55	-4.5144
										6.56667	-4.51573
										6.58333	-4.5144
										6.6	-4.49396
										6.61667	-4.49529
										6.63333	-4.51307
										6.65	-4.52124
										6.66667	-4.51849
										6.68333	-4.50622
										6.7	-4.51716
										6.71667	-4.53351
										6.73333	-4.52258
										6.75	-4.50898
										6.76667	-4.5144
										6.78333	-4.52533
										6.8	-4.53627
										6.81667	-4.54311
										6.83333	-4.5376
										6.85	-4.53076
										6.86667	-4.53351
										6.88333	-4.52667
										6.9	-4.57858
										6.91667	-4.53076
										6.93333	-4.52258
										6.95	-4.53218
										6.96667	-4.53076
										6.98333	-4.5376
										7	-4.53351
										7.01667	-4.52667
										7.03333	-4.53493
										7.05	-4.54444
										7.06667	-4.54578
										7.08333	-4.54036
										7.1	-4.55129
										7.11667	-4.53351
										7.13333	-4.52942
										7.15	-4.53493
										7.16667	-4.54853
										7.18333	-4.54578
										7.2	-4.53351
										7.21667	-4.53627
										7.23333	-4.54169
										7.25	-4.54996
										7.26667	-4.54311
										7.28333	-4.55538
										7.3	-4.55947
										7.31667	-4.54036
										7.33333	-4.5376
										7.35	-4.54444
										7.36667	-4.55262
										7.38333	-4.5608
										7.4	-4.54169
										7.41667	-4.53627
										7.43333	-4.54578
										7.45	-4.55947
										7.46667	-4.56222
										7.48333	-4.54853
										7.5	-4.5608
										7.51667	-4.55813
										7.53333	-4.56631
										7.55	-4.55947
										7.56667	-4.55262
										7.58333	-4.5608
										7.6	-4.55404
										7.61667	-4.55538
										7.63333	-4.56907
										7.65	-4.57173
										7.66667	-4.58409
										7.68333	-4.55671
										7.7	-4.55671
										7.71667	-4.56764
										7.73333	-4.57316
										7.75	-4.57173
										7.76667	-4.57173
										7.78333	-4.56907
										7.8	-4.58133
										7.81667	-4.57449
										7.83333	-4.58
										7.85	-4.58
										7.86667	-4.58267
										7.88333	-4.57591
										7.9	-4.57316
										7.91667	-4.58676
										7.93333	-4.59093
										7.95	-4.58676
										7.96667	-4.58951
										7.98333	-4.59502
										8	-4.59636
										8.01667	-4.58
										8.03333	-4.58409
										8.05	-4.58
										8.06667	-4.59911
										8.08333	-4.58542
										8.1	-4.58267
										8.11667	-4.58818
										8.13333	-4.59769
										8.15	-4.58409
										8.16667	-4.58676
										8.18333	-4.58409
										8.2	-4.60044
										8.21667	-4.5936
										8.23333	-4.58409
										8.25	-4.59093
										8.26667	-4.58676
										8.28333	-4.58542
										8.3	-4.59636
										8.31667	-4.5936
										8.33333	-4.59769
										8.35	-4.59636
										8.36667	-4.58951
										8.38333	-4.6032
										8.4	-4.60729
										8.41667	-4.60596
										8.43333	-4.60862
										8.45	-4.60729
										8.46667	-4.59227
										8.48333	-4.59911
										8.5	-4.61822
										8.51667	-4.62916
										8.53333	-4.62507
										8.55	-4.61547
										8.56667	-4.65644
										8.58333	-4.61413
										8.6	-4.61547
										8.61667	-4.61956
										8.63333	-4.61822
										8.65	-4.60729
										8.66667	-4.60729
										8.68333	-4.62098
										8.7	-4.6168
										8.71667	-4.63182
										8.73333	-4.60862
										8.75	-4.60862
										8.76667	-4.6168
										8.78333	-4.63324
										8.8	-4.6264
										8.81667	-4.62507
										8.83333	-4.62364
										8.85	-4.63458
										8.86667	-4.63324
										8.88333	-4.65102
										8.9	-4.63324
										8.91667	-4.61413
										8.93333	-4.62231
										8.95	-4.64276
										8.96667	-4.64684
										8.98333	-4.63458
										9	-4.66053
										9.01667	-4.64418
										9.03333	-4.63324
										9.05	-4.63733
										9.06667	-4.6496
										9.08333	-4.65644
										9.1	-4.65102
										9.11667	-4.65369
										9.13333	-4.64276
										9.15	-4.65236
										9.16667	-4.66462
										9.18333	-4.65778
										9.2	-4.65644
										9.21667	-4.66187
										9.23333	-4.66053
										9.25	-4.67556
										9.26667	-4.66462
										9.28333	-4.65102
										9.3	-4.66053
										9.31667	-4.66871
										9.33333	-4.67147
										9.35	-4.65369
										9.36667	-4.66053
										9.38333	-4.66871
										9.4	-4.67698
										9.41667	-4.65511
										9.43333	-4.65236
										9.45	-4.6728
										9.46667	-4.67013
										9.48333	-4.67147
										9.5	-4.67422
										9.51667	-4.66053
										9.53333	-4.65102
										9.55	-4.65778
										9.56667	-4.67422
										9.58333	-4.67964
										9.6	-4.66871
										9.61667	-4.66187
										9.63333	-4.6592
										9.65	-4.66462
										9.66667	-4.68649
										9.68333	-4.66604
										9.7	-4.6728
										9.71667	-4.67556
										9.73333	-4.68782
										9.75	-4.67013
										9.76667	-4.67964
										9.78333	-4.69058
										9.8	-4.69333
										9.81667	-4.68782
										9.83333	-4.6824
										9.85	-4.68373
										9.86667	-4.69609
										9.88333	-4.70151
										9.9	-4.67964
										9.91667	-4.67831
										9.93333	-4.68107
										9.95	-4.70018
										9.96667	-4.70836
										9.98333	-4.69467
										10	-4.68516
										10.0167	-4.69333
										10.0333	-4.70702
										10.05	-4.69876
										10.0667	-4.69609
										10.0833	-4.69467
										10.1	-4.70427
										10.1167	-4.76436
										10.1333	-4.70969
										10.15	-4.69876
										10.1667	-4.69333
										10.1833	-4.7056
										10.2	-4.7056
										10.2167	-4.71111
										10.2333	-4.692
										10.25	-4.68516
										10.2667	-4.70018
										10.2833	-4.71653
										10.3	-4.72471
										10.3167	-4.69467
										10.3333	-4.69742
										10.35	-4.70969
										10.3667	-4.72613
										10.3833	-4.7152
										10.4	-4.69876
										10.4167	-4.72062
										10.4333	-4.71929
										10.45	-4.73156
										10.4667	-4.77529
										10.4833	-4.70702
										10.5	-4.70836
										10.5167	-4.71378
										10.5333	-4.71653
										10.55	-4.7152
										10.5667	-4.72204
										10.5833	-4.70702
										10.6	-4.70284
										10.6167	-4.72471
										10.6333	-4.72613
										10.65	-4.70702
										10.6667	-4.70284
										10.6833	-4.70702
										10.7	-4.71787
										10.7167	-4.72471
										10.7333	-4.7152
										10.75	-4.69876
										10.7667	-4.70018
										10.7833	-4.7152
										10.8	-4.71929
										10.8167	-4.71111
										10.8333	-4.70284
										10.85	-4.71653
										10.8667	-4.70702
										10.8833	-4.7056
										10.9	-4.70018
										10.9167	-4.70969
										10.9333	-4.72062
										10.95	-4.73289
										10.9667	-4.72338
										10.9833	-4.71378
										11	-4.71244
										11.0167	-4.72204
										11.0333	-4.73289
										11.05	-4.73022
										11.0667	-4.70836
										11.0833	-4.72338
										11.1	-4.72471
										11.1167	-4.73973
										11.1333	-4.7152
										11.15	-4.70969
										11.1667	-4.71929
										11.1833	-4.72471
										11.2	-4.72613
										11.2167	-4.7288
										11.2333	-4.73156
										11.25	-4.72204
										11.2667	-4.71787
										11.2833	-4.71244
										11.3	-4.72613
										11.3167	-4.71787
										11.3333	-4.7288
										11.35	-4.72204
										11.3667	-4.72338
										11.3833	-4.72747
										11.4	-4.73707
										11.4167	-4.72062
										11.4333	-4.72204
										11.45	-4.71244
										11.4667	-4.72062
										11.4833	-4.73022
										11.5	-4.71378
										11.5167	-4.70969
										11.5333	-4.71929
										11.55	-4.72338
										11.5667	-4.72613
										11.5833	-4.7288
										11.6	-4.72747
										11.6167	-4.72613
										11.6333	-4.70427
										11.65	-4.70969
										11.6667	-4.72062
										11.6833	-4.72613
										11.7	-4.71929
										11.7167	-4.70702
										11.7333	-4.70969
										11.75	-4.72747
										11.7667	-4.73973
										11.7833	-4.73973
										11.8	-4.73156
										11.8167	-4.73973
										11.8333	-4.75342
										11.85	-4.74116
										11.8667	-4.7288
										11.8833	-4.74382
										11.9	-4.74524
										11.9167	-4.73973
										11.9333	-4.74116
										11.95	-4.75209
										11.9667	-4.74382
										11.9833	-4.74249
										12	-4.81627
										12.0167	-4.75342
										12.0333	-4.75476
										12.05	-4.76711
										12.0667	-4.75209
										12.0833	-4.73707
										12.1	-4.74249
										12.1167	-4.76436
										12.1333	-4.76027
										12.15	-4.76293
										12.1667	-4.76027
										12.1833	-4.74791
										12.2	-4.75067
										12.2167	-4.75751
										12.2333	-4.75751
										12.25	-4.75476
										12.2667	-4.75209
										12.2833	-4.76436
										12.3	-4.75751
										12.3167	-4.76293
										12.3333	-4.76569
										12.35	-4.76711
										12.3667	-4.76711
										12.3833	-4.75618
										12.4	-4.75067
										12.4167	-4.75618
										12.4333	-4.77387
										12.45	-4.77529
										12.4667	-4.7848
										12.4833	-4.75476
										12.5	-4.77387
										12.5167	-4.78756
										12.5333	-4.7712
										12.55	-4.76711
										12.5667	-4.78071
										12.5833	-4.77529
										12.6	-4.76844
										12.6167	-4.76436
										12.6333	-4.76436
										12.65	-4.77529
										12.6667	-4.76569
										12.6833	-4.76711
										12.7	-4.77387
										12.7167	-4.7848
										12.7333	-4.78347
										12.75	-4.76711
										12.7667	-4.76844
										12.7833	-4.76844
										12.8	-4.77804
										12.8167	-4.78071
										12.8333	-4.78622
										12.85	-4.76711
										12.8667	-4.76711
										12.8833	-4.7848
										12.9	-4.78756
										12.9167	-4.78347
										12.9333	-4.77662
										12.95	-4.7712
										12.9667	-4.78756
										12.9833	-4.78622
										13	-4.78756
										13.0167	-4.77662
										13.0333	-4.77529
										13.05	-4.76569
										13.0667	-4.78889
										13.0833	-4.78622
										13.1	-4.78213
										13.1167	-4.77387
										13.1333	-4.78071
										13.15	-4.79164
										13.1667	-4.80258
										13.1833	-4.79982
										13.2	-4.80124
										13.2167	-4.77804
										13.2333	-4.77387
										13.25	-4.78889
										13.2667	-4.79307
										13.2833	-4.78347
										13.3	-4.77938
										13.3167	-4.79164
										13.3333	-4.79982
										13.35	-4.78622
										13.3667	-4.78071
										13.3833	-4.78756
										13.4	-4.80258
										13.4167	-4.81076
										13.4333	-4.80258
										13.45	-4.78889
										13.4667	-4.80124
										13.4833	-4.80809
										13.5	-4.81484
										13.5167	-4.80667
										13.5333	-4.80667
										13.55	-4.7944
										13.5667	-4.80809
										13.5833	-4.81351
										13.6	-4.8408
										13.6167	-4.81076
										13.6333	-4.79982
										13.65	-4.79164
										13.6667	-4.81351
										13.6833	-4.81351
										13.7	-4.80942
										13.7167	-4.81351
										13.7333	-4.81893
										13.75	-4.81484
										13.7667	-4.80124
										13.7833	-4.81076
										13.8	-4.81076
										13.8167	-4.79982
										13.8333	-4.79849
										13.85	-4.80667
										13.8667	-4.81627
										13.8833	-4.8176
										13.9	-4.81351
										13.9167	-4.80809
										13.9333	-4.79164
										13.95	-4.79573
										13.9667	-4.80667
										13.9833	-4.79982
										14	-4.79716
										14.0167	-4.79307
										14.0333	-4.80533
										14.05	-4.80391
										14.0667	-4.79573
										14.0833	-4.7848
										14.1	-4.79307
										14.1167	-4.81218
										14.1333	-4.80942
										14.15	-4.80533
										14.1667	-4.79982
										14.1833	-4.7944
										14.2	-4.79307
										14.2167	-4.79982
										14.2333	-4.80942
										14.25	-4.8176
										14.2667	-4.79982
										14.2833	-4.79307
										14.3	-4.81893
										14.3167	-4.82036
										14.3333	-4.82169
										14.35	-4.8176
										14.3667	-4.80942
										14.3833	-4.81627
										14.4	-4.82853
										14.4167	-4.81218
										14.4333	-4.81218
										14.45	-4.81351
										14.4667	-4.81218
										14.4833	-4.81351
										14.5	-4.82853
										14.5167	-4.82853
										14.5333	-4.80942
										14.55	-4.81627
										14.5667	-4.81484
										14.5833	-4.8176
										14.6	-4.82444
										14.6167	-4.82036
										14.6333	-4.81484
										14.65	-4.81627
										14.6667	-4.81076
										14.6833	-4.81076
										14.7	-4.81351
										14.7167	-4.80533
										14.7333	-4.80391
										14.75	-4.81484
										14.7667	-4.82169
										14.7833	-4.83671
										14.8	-4.81218
										14.8167	-4.81627
										14.8333	-4.82578
										14.85	-4.83947
										14.8667	-4.81484
										14.8833	-4.79982
										14.9	-4.81076
										14.9167	-4.82444
										14.9333	-4.82169
										14.95	-4.8272
										14.9667	-4.81218
										14.9833	-4.82578
										15	-4.80667
										15.0167	-4.81218
										15.0333	-4.8176
										15.05	-4.82036
										15.0667	-4.79716
										15.0833	-4.80533
										15.1	-4.82853
										15.1167	-4.82311
										15.1333	-4.82987
										15.15	-4.8176
										15.1667	-4.81076
										15.1833	-4.82311
										15.2	-4.84356
										15.2167	-4.84631
										15.2333	-4.82311
										15.25	-4.8272
										15.2667	-4.84489
										15.2833	-4.84356
										15.3	-4.83396
										15.3167	-4.82169
										15.3333	-4.83262
										15.35	-4.87084
										15.3667	-4.83947
										15.3833	-4.82853
										15.4	-4.8272
										15.4167	-4.82036
										15.4333	-4.8272
										15.45	-4.84222
										15.4667	-4.83538
										15.4833	-4.8176
										15.5	-4.81218
										15.5167	-4.83538
										15.5333	-4.82987
										15.55	-4.8272
										15.5667	-4.83129
										15.5833	-4.83396
										15.6	-4.82036
										15.6167	-4.80391
										15.6333	-4.80533
										15.65	-4.82036
										15.6667	-4.82311
										15.6833	-4.83129
										15.7	-4.81484
										15.7167	-4.81351
										15.7333	-4.82169
										15.75	-4.8272
										15.7667	-4.83947
										15.7833	-4.82036
										15.8	-4.8176
										15.8167	-4.82853
										15.8333	-4.84631
										15.85	-4.84489
										15.8667	-4.82987
										15.8833	-4.83538
										15.9	-4.84898
										15.9167	-4.85173
										15.9333	-4.83396
										15.95	-4.83396
										15.9667	-4.83947
										15.9833	-4.85449
										16	-4.83396
										16.0167	-4.8272
										16.0333	-4.82853
										16.05	-4.83671
										16.0667	-4.83813
										16.0833	-4.82311
										16.1	-4.82444
										16.1167	-4.83396
										16.1333	-4.84489
										16.15	-4.82311
										16.1667	-4.81893
										16.1833	-4.8176
										16.2	-4.83262
										16.2167	-4.83813
										16.2333	-4.83262
										16.25	-4.82444
										16.2667	-4.83262
										16.2833	-4.8408
										16.3	-4.8504
										16.3167	-4.83129
										16.3333	-4.82578
										16.35	-4.83262
										16.3667	-4.85582
										16.3833	-4.85316
										16.4	-4.82853
										16.4167	-4.84489
										16.4333	-4.84489
										16.45	-4.83671
										16.4667	-4.83396
										16.4833	-4.83262
										16.5	-4.83262
										16.5167	-4.8504
										16.5333	-4.8408
										16.55	-4.8272
										16.5667	-4.83396
										16.5833	-4.85449
										16.6	-4.8504
										16.6167	-4.83671
										16.6333	-4.82853
										16.65	-4.84631
										16.6667	-4.85316
										16.6833	-4.83947
										16.7	-4.82311
										16.7167	-4.85316
										16.7333	-4.87493
										16.75	-4.84631
										16.7667	-4.84222
										16.7833	-4.85173
										16.8	-4.85724
										16.8167	-4.86267
										16.8333	-4.86267
										16.85	-4.84764
										16.8667	-4.84631
										16.8833	-4.85316
										16.9	-4.85858
										16.9167	-4.85449
										16.9333	-4.83947
										16.95	-4.85449
										16.9667	-4.86676
										16.9833	-4.8504
										17	-4.84631
										17.0167	-4.85991
										17.0333	-4.86676
										17.05	-4.86676
										17.0667	-4.8504
										17.0833	-4.84222
										17.1	-4.86133
										17.1167	-4.8736
										17.1333	-4.8736
										17.15	-4.85724
										17.1667	-4.84898
										17.1833	-4.85991
										17.2	-4.87636
										17.2167	-4.88178
										17.2333	-4.87493
										17.25	-4.86818
										17.2667	-4.86542
										17.2833	-4.85724
										17.3	-4.86951
										17.3167	-4.8832
										17.3333	-4.87493
										17.35	-4.8736
										17.3667	-4.87227
										17.3833	-4.87084
										17.4	-4.85858
										17.4167	-4.86133
										17.4333	-4.8736
										17.45	-4.85449
										17.4667	-4.84898
										17.4833	-4.85582
										17.5	-4.86267
										17.5167	-4.864
										17.5333	-4.85991
										17.55	-4.85449
										17.5667	-4.85724
										17.5833	-4.85449
										17.6	-4.84489
										17.6167	-4.85449
										17.6333	-4.864
										17.65	-4.864
										17.6667	-4.85449
										17.6833	-4.86267
										17.7	-4.85582
										17.7167	-4.84222
										17.7333	-4.84764
										17.75	-4.87084
										17.7667	-4.87084
										17.7833	-4.864
										17.8	-4.86133
										17.8167	-4.86133
										17.8333	-4.87493
										17.85	-4.87769
										17.8667	-4.88044
										17.8833	-4.85316
										17.9	-4.864
										17.9167	-4.88178
										17.9333	-4.8736
										17.95	-4.87227
										17.9667	-4.864
										17.9833	-4.8504
										18	-4.85991
										18.0167	-4.8736
										18.0333	-4.87769
										18.05	-4.87227
										18.0667	-4.86542
										18.0833	-4.91182
										18.1	-4.88587
										18.1167	-4.86818
										18.1333	-4.86133
										18.15	-4.86267
										18.1667	-4.88044
										18.1833	-4.88996
										18.2	-4.86542
										18.2167	-4.86676
										18.2333	-4.85724
										18.25	-4.8736
										18.2667	-4.88729
										18.2833	-4.87084
										18.3	-4.86818
										18.3167	-4.88044
										18.3333	-4.88996
										18.35	-4.87911
										18.3667	-4.86676
										18.3833	-4.87227
										18.4	-4.88862
										18.4167	-4.89547
										18.4333	-4.88453
										18.45	-4.87911
										18.4667	-4.88453
										18.4833	-4.88996
										18.5	-4.89138
										18.5167	-4.89822
										18.5333	-4.8832
										18.55	-4.88996
										18.5667	-4.86542
										18.5833	-4.8832
										18.6	-4.88453
										18.6167	-4.88996
										18.6333	-4.85316
										18.65	-4.864
										18.6667	-4.8832
										18.6833	-4.88996
										18.7	-4.88044
										18.7167	-4.86676
										18.7333	-4.8736
										18.75	-4.89413
										18.7667	-4.89138
										18.7833	-4.93093
										18.8	-4.8832
										18.8167	-4.89547
										18.8333	-4.89822
										18.85	-4.89547
										18.8667	-4.87769
										18.8833	-4.88178
										18.9	-4.88862
										18.9167	-4.8968
										18.9333	-4.88453
										18.95	-4.87084
										18.9667	-4.87769
										18.9833	-4.89138
										19	-4.88996
										19.0167	-4.89138
										19.0333	-4.87911
										19.05	-4.88178
										19.0667	-4.8832
										19.0833	-4.89413
										19.1	-4.86818
										19.1167	-4.85991
										19.1333	-4.87911
										19.15	-4.90916
										19.1667	-4.8968
										19.1833	-4.89547
										19.2	-4.87084
										19.2167	-4.87911
										19.2333	-4.90231
										19.25	-4.90089
										19.2667	-4.88178
										19.2833	-4.87911
										19.3	-4.89956
										19.3167	-4.91049
										19.3333	-4.88729
										19.35	-4.88178
										19.3667	-4.8968
										19.3833	-4.89413
										19.4	-4.87911
										19.4167	-4.87084
										19.4333	-4.89138
										19.45	-4.89822
										19.4667	-4.89547
										19.4833	-4.87769
										19.5	-4.88862
										19.5167	-4.90089
										19.5333	-4.89956
										19.55	-4.88453
										19.5667	-4.87911
										19.5833	-4.87769
										19.6	-4.88587
										19.6167	-4.88587
										19.6333	-4.8832
										19.65	-4.87911
										19.6667	-4.87493
										19.6833	-4.8832
										19.7	-4.86676
										19.7167	-4.87911
										19.7333	-4.88996
										19.75	-4.8832
										19.7667	-4.87227
										19.7833	-4.88587
										19.8	-4.89822
										19.8167	-4.89138
										19.8333	-4.88453
										19.85	-4.88862
										19.8667	-4.88729
										19.8833	-4.92418
										19.9	-4.87636
										19.9167	-4.89138
										19.9333	-4.8832
										19.95	-4.88996
										19.9667	-4.89956
										19.9833	-4.87911
										20	-4.87493
										20.0167	-4.88996
										20.0333	-4.88453
										20.05	-4.87911
										20.0667	-4.86267
										20.0833	-4.87769
										20.1	-4.89138
										20.1167	-4.89547
										20.1333	-4.88729
										20.15	-4.8968
										20.1667	-4.89271
										20.1833	-4.88044
										20.2	-4.88178
										20.2167	-4.88996
										20.2333	-4.8832
										20.25	-4.88453
										20.2667	-4.88044
										20.2833	-4.87911
										20.3	-4.88729
										20.3167	-4.87227
										20.3333	-4.88178
										20.35	-4.89271
										20.3667	-4.87911
										20.3833	-4.86676
										20.4	-4.87769
										20.4167	-4.89956
										20.4333	-4.89413
										20.45	-4.88044
										20.4667	-4.8832
										20.4833	-4.88729
										20.5	-4.88862
										20.5167	-4.89138
										20.5333	-4.88453
										20.55	-4.88178
										20.5667	-4.87227
										20.5833	-4.87769
										20.6	-4.89413
										20.6167	-4.89547
										20.6333	-4.91049
										20.65	-4.90364
										20.6667	-4.8832
										20.6833	-4.88178
										20.7	-4.89271
										20.7167	-4.89822
										20.7333	-4.91049
										20.75	-4.89822
										20.7667	-4.89138
										20.7833	-4.88996
										20.8	-4.90089
										20.8167	-4.89822
										20.8333	-4.91182
										20.85	-4.89822
										20.8667	-4.88178
										20.8833	-4.90498
										20.9	-4.90916
										20.9167	-4.90089
										20.9333	-4.89822
										20.95	-4.91458
										20.9667	-4.89413
										20.9833	-4.88862
										21	-4.89138
										21.0167	-4.91182
										21.0333	-4.92142
										21.05	-4.90231
										21.0667	-4.90916
										21.0833	-4.88587
										21.1	-4.89956
										21.1167	-4.91591
										21.1333	-4.96098
										21.15	-4.89547
										21.1667	-4.88996
										21.1833	-4.90364
										21.2	-4.91591
										21.2167	-4.91591
										21.2333	-4.91458
										21.25	-4.91049
										21.2667	-4.89271
										21.2833	-4.88996
										21.3	-4.91733
										21.3167	-4.91733
										21.3333	-4.92142
										21.35	-4.90773
										21.3667	-4.89413
										21.3833	-4.90498
										21.4	-4.91458
										21.4167	-4.91867
										21.4333	-4.91458
										21.45	-4.89822
										21.4667	-4.90364
										21.4833	-4.91458
										21.5	-4.91458
										21.5167	-4.90498
										21.5333	-4.89413
										21.55	-4.91049
										21.5667	-4.91733
										21.5833	-4.91324
										21.6	-4.91591
										21.6167	-4.92142
										21.6333	-4.91458
										21.65	-4.91324
										21.6667	-4.89822
										21.6833	-4.90364
										21.7	-4.92418
										21.7167	-4.93093
										21.7333	-4.92
										21.75	-4.91049
										21.7667	-4.91733
										21.7833	-4.91049
										21.8	-4.91867
										21.8167	-4.92827
										21.8333	-4.90916
										21.85	-4.91049
										21.8667	-4.92276
										21.8833	-4.9296
										21.9	-4.93093
										21.9167	-4.91458
										21.9333	-4.91733
										21.95	-4.93502
										21.9667	-4.93644
										21.9833	-4.9296
										22	-4.92418
										22.0167	-4.91733
										22.0333	-4.92418
										22.05	-4.93502
										22.0667	-4.93644
										22.0833	-4.91458
										22.1	-4.91867
										22.1167	-4.93236
										22.1333	-4.93778
										22.15	-4.9392
										22.1667	-4.93369
										22.1833	-4.91867
										22.2	-4.93236
										22.2167	-4.93236
										22.2333	-4.94462
										22.25	-4.92684
										22.2667	-4.93644
										22.2833	-4.94053
										22.3	-4.91591
										22.3167	-4.92
										22.3333	-4.92418
										22.35	-4.92418
										22.3667	-4.92142
										22.3833	-4.93644
										22.4	-4.92142
										22.4167	-4.91591
										22.4333	-4.92684
										22.45	-4.93369
										22.4667	-4.94187
										22.4833	-4.91458
										22.5	-4.90916
										22.5167	-4.92418
										22.5333	-4.93236
										22.55	-4.93502
										22.5667	-4.92276
										22.5833	-4.91458
										22.6	-4.92684
										22.6167	-4.94053
										22.6333	-4.92276
										22.65	-4.90498
										22.6667	-4.93369
										22.6833	-4.94596
										22.7	-4.92418
										22.7167	-4.91733
										22.7333	-4.92276
										22.75	-4.93369
										22.7667	-4.94462
										22.7833	-4.92684
										22.8	-4.92276
										22.8167	-4.93369
										22.8333	-4.9392
										22.85	-4.99244
										22.8667	-4.93644
										22.8833	-4.94053
										22.9	-4.92276
										22.9167	-4.91867
										22.9333	-4.92684
										22.95	-4.91591
										22.9667	-4.92276
										22.9833	-4.92551
										23	-4.91049
										23.0167	-4.91867
										23.0333	-4.93502
										23.05	-4.93644
										23.0667	-4.9296
										23.0833	-4.91733
										23.1	-4.90916
										23.1167	-4.92276
										23.1333	-4.91458
										23.15	-4.91867
										23.1667	-4.92827
										23.1833	-4.91182
										23.2	-4.91049
										23.2167	-4.90773
										23.2333	-4.92827
										23.25	-4.92684
										23.2667	-4.93236
										23.2833	-4.91591
										23.3	-4.90231
										23.3167	-4.91324
										23.3333	-4.92418
										23.35	-4.93644
										23.3667	-4.9296
										23.3833	-4.92418
										23.4	-4.91049
										23.4167	-4.91182
										23.4333	-4.91458
										23.45	-4.9296
										23.4667	-4.91867
										23.4833	-4.91049
										23.5	-4.90773
										23.5167	-4.92142
										23.5333	-4.93644
										23.55	-4.91591
										23.5667	-4.91733
										23.5833	-4.93369
										23.6	-4.92142
										23.6167	-4.90364
										23.6333	-4.90089
										23.65	-4.90916
										23.6667	-4.92
										23.6833	-4.92
										23.7	-4.9064
										23.7167	-4.90773
										23.7333	-4.91182
										23.75	-4.91324
										23.7667	-4.90916
										23.7833	-4.89547
										23.8	-4.89822
										23.8167	-4.91182
										23.8333	-4.92551
										23.85	-4.95831
										23.8667	-4.90089
										23.8833	-4.90773
										23.9	-4.91324
										23.9167	-4.91867
										23.9333	-4.89547
										23.95	-4.91458
										23.9667	-4.92
										23.9833	-4.91591
										24	-4.90773
										24.0167	-4.89956
										24.0333	-4.91182
										24.05	-4.91867
										24.0667	-4.91867
										24.0833	-4.91049
										24.1	-4.9064
										24.1167	-4.92
										24.1333	-4.91324
										24.15	-4.90916
										24.1667	-4.89822
										24.1833	-4.90916
										24.2	-4.91867
										24.2167	-4.93236
										24.2333	-4.91049
										24.25	-4.90364
										24.2667	-4.89956
										24.2833	-4.91591
										24.3	-4.93093
										24.3167	-4.90498
										24.3333	-4.88729
										24.35	-4.90364
										24.3667	-4.92276
										24.3833	-4.9296
										24.4	-4.90773
										24.4167	-4.90773
										24.4333	-4.92
										24.45	-4.92276
										24.4667	-4.91458
										24.4833	-4.91049
										24.5	-4.91733
										24.5167	-4.94596
										24.5333	-4.92551
										24.55	-4.92142
										24.5667	-4.90364
										24.5833	-4.91591
										24.6	-4.96507
										24.6167	-4.93778
										24.6333	-4.93644
										24.65	-4.93778
										24.6667	-4.94596
										24.6833	-4.92827
										24.7	-4.91182
										24.7167	-4.92142
										24.7333	-4.92418
										24.75	-4.93236
										24.7667	-4.92418
										24.7833	-4.91324
										24.8	-4.9296
										24.8167	-4.92827
										24.8333	-4.93369
										24.85	-4.92276
										24.8667	-4.91458
										24.8833	-4.91324
										24.9	-4.92684
										24.9167	-4.94462
										24.9333	-4.94053
										24.95	-4.91867
										24.9667	-4.92142
										24.9833	-4.93369
										25	-4.93502
										25.0167	-4.94596
										25.0333	-4.93236
										25.05	-4.92142
										25.0667	-4.92827
										25.0833	-4.94187
										25.1	-4.94596
										25.1167	-4.95004
										25.1333	-4.91733
										25.15	-4.92142
										25.1667	-4.93369
										25.1833	-4.95004
										25.2	-4.93778
										25.2167	-4.92142
										25.2333	-4.94738
										25.25	-4.9528
										25.2667	-4.9296
										25.2833	-4.93236
										25.3	-4.93369
										25.3167	-4.95422
										25.3333	-4.94596
										25.35	-4.95556
										25.3667	-4.93644
										25.3833	-4.92
										25.4	-4.92827
										25.4167	-4.9392
										25.4333	-4.95147
										25.45	-4.94053
										25.4667	-4.94462
										25.4833	-4.93778
										25.5	-4.94329
										25.5167	-4.94462
										25.5333	-4.95556
										25.55	-4.9392
										25.5667	-4.93502
										25.5833	-4.93644
										25.6	-4.9392
										25.6167	-4.9296
										25.6333	-4.93369
										25.65	-4.94053
										25.6667	-4.95422
										25.6833	-4.94738
										25.7	-4.93644
										25.7167	-4.9392
										25.7333	-4.95556
										25.75	-4.9856
										25.7667	-4.94187
										25.7833	-4.93644
										25.8	-4.94596
										25.8167	-4.9624
										25.8333	-4.95964
										25.85	-4.94329
										25.8667	-4.93778
										25.8833	-4.94462
										25.9	-4.95147
										25.9167	-4.94187
										25.9333	-4.93778
										25.95	-4.93778
										25.9667	-4.9392
										25.9833	-4.94738
										26	-4.98284
										26.0167	-4.94462
										26.0333	-4.95689
										26.05	-4.94738
										26.0667	-4.92827
										26.0833	-4.93778
										26.1	-4.94462
										26.1167	-4.94871
										26.1333	-4.93093
										26.15	-4.9296
										26.1667	-4.93502
										26.1833	-4.93502
										26.2	-4.92
										26.2167	-4.92827
										26.2333	-4.93778
										26.25	-4.94462
										26.2667	-4.94871
										26.2833	-4.92142
										26.3	-4.92
										26.3167	-4.93644
										26.3333	-4.94187
										26.35	-4.92276
										26.3667	-4.92
										26.3833	-4.94053
										26.4	-4.93502
										26.4167	-4.92142
										26.4333	-4.91324
										26.45	-4.92142
										26.4667	-4.9296
										26.4833	-4.92418
										26.5	-4.92142
										26.5167	-4.9064
										26.5333	-4.92
										26.55	-4.92827
										26.5667	-4.93093
										26.5833	-4.91733
										26.6	-4.92142
										26.6167	-4.92
										26.6333	-4.92827
										26.65	-4.9392
										26.6667	-4.93778
										26.6833	-4.91458
										26.7	-4.91867
										26.7167	-4.9296
										26.7333	-4.94187
										26.75	-4.93502
										26.7667	-4.93502
										26.7833	-4.94053
										26.8	-4.93502
										26.8167	-4.92
										26.8333	-4.92276
										26.85	-4.92551
										26.8667	-4.92827
										26.8833	-4.93236
										26.9	-4.92827
										26.9167	-4.92142
										26.9333	-4.91867
										26.95	-4.91182
										26.9667	-4.92684
										26.9833	-4.93369
										27	-4.92276
										27.0167	-4.93502
										27.0333	-4.94462
										27.05	-4.94596
										27.0667	-4.93093
										27.0833	-4.92418
										27.1	-4.92142
										27.1167	-4.93502
										27.1333	-4.94462
										27.15	-4.94462
										27.1667	-4.93644
										27.1833	-4.94329
										27.2	-4.93778
										27.2167	-4.94738
										27.2333	-4.94187
										27.25	-4.94462
										27.2667	-4.94462
										27.2833	-4.93093
										27.3	-4.92418
										27.3167	-4.9392
										27.3333	-4.93502
										27.35	-4.94462
										27.3667	-4.93236
										27.3833	-4.92
										27.4	-4.91591
										27.4167	-4.93369
										27.4333	-4.94462
										27.45	-4.95147
										27.4667	-4.92142
										27.4833	-4.92
										27.5	-4.92827
										27.5167	-4.93778
										27.5333	-4.94187
										27.55	-4.93502
										27.5667	-4.92142
										27.5833	-4.91733
										27.6	-4.91733
										27.6167	-4.92142
										27.6333	-4.93093
										27.65	-4.92551
										27.6667	-4.91733
										27.6833	-4.91733
										27.7	-4.91733
										27.7167	-4.91458
										27.7333	-4.91733
										27.75	-4.93502
										27.7667	-4.93644
										27.7833	-4.93502
										27.8	-4.92418
										27.8167	-4.90916
										27.8333	-4.91049
										27.85	-4.9296
										27.8667	-4.96373
										27.8833	-4.93093
										27.9	-4.92142
										27.9167	-4.9296
										27.9333	-4.92
										27.95	-4.92684
										27.9667	-4.93644
										27.9833	-4.9296
										28	-4.94462
										28.0167	-4.91733
										28.0333	-4.91182
										28.05	-4.91591
										28.0667	-4.92827
										28.0833	-4.93093
										28.1	-4.92276
										28.1167	-4.91182
										28.1333	-4.9296
										28.15	-4.97333
										28.1667	-4.9296
										28.1833	-4.91182
										28.2	-4.91867
										28.2167	-4.93644
										28.2333	-4.95147
										28.25	-4.97467
										28.2667	-4.92551
										28.2833	-4.93502
										28.3	-4.93236
										28.3167	-4.94462
										28.3333	-4.9296
										28.35	-4.91324
										28.3667	-4.92684
										28.3833	-4.94596
										28.4	-4.9392
										28.4167	-4.9392
										28.4333	-4.93644
										28.45	-4.93369
										28.4667	-4.92418
										28.4833	-4.92551
										28.5	-4.93502
										28.5167	-4.94738
										28.5333	-4.93778
										28.55	-4.92551
										28.5667	-4.92418
										28.5833	-4.9392
										28.6	-4.9528
										28.6167	-4.95556
										28.6333	-4.92418
										28.65	-4.9528
										28.6667	-4.95556
										28.6833	-4.95147
										28.7	-4.92551
										28.7167	-4.92684
										28.7333	-4.9296
										28.75	-4.95004
										28.7667	-4.94187
										28.7833	-4.93369
										28.8	-4.92684
										28.8167	-4.92684
										28.8333	-4.93778
										28.85	-4.95689
										28.8667	-4.94053
										28.8833	-4.94053
										28.9	-4.94329
										28.9167	-4.9528
										28.9333	-4.96782
										28.95	-4.95004
										28.9667	-4.94462
										28.9833	-4.93644
										29	-4.94596
										29.0167	-4.95689
										29.0333	-4.95147
										29.05	-4.9624
										29.0667	-4.93093
										29.0833	-4.92684
										29.1	-4.93778
										29.1167	-4.94738
										29.1333	-4.9392
										29.15	-4.9296
										29.1667	-4.93369
										29.1833	-4.94462
										29.2	-4.93093
										29.2167	-4.91733
										29.2333	-4.92418
										29.25	-4.93502
										29.2667	-4.94596
										29.2833	-4.94187
										29.3	-4.91733
										29.3167	-4.91458
										29.3333	-4.93093
										29.35	-4.94053
										29.3667	-4.93502
										29.3833	-4.93644
										29.4	-4.94596
										29.4167	-4.93093
										29.4333	-4.93093
										29.45	-4.94329
										29.4667	-4.94596
										29.4833	-4.95004
										29.5	-4.94462
										29.5167	-4.94462
										29.5333	-4.94596
										29.55	-4.93644
										29.5667	-4.94187
										29.5833	-4.95147
										29.6	-4.94329
										29.6167	-4.9528
										29.6333	-4.92827
										29.65	-4.93502
										29.6667	-4.95422
										29.6833	-4.94596
										29.7	-4.96098
										29.7167	-4.94462
										29.7333	-4.95147
										29.75	-4.95964
										29.7667	-4.96507
										29.7833	-4.94738
										29.8	-4.94053
										29.8167	-4.94596
										29.8333	-4.96507
										29.85	-4.96098
										29.8667	-4.96373
										29.8833	-4.95422
										29.9	-4.96782
										29.9167	-4.94329
										29.9333	-4.9392
										29.95	-4.94462
										29.9667	-4.93644
										29.9833	-4.95689
										30	-4.95689
										30.0167	-4.93236
										30.0333	-4.92684
										30.05	-4.93778
										30.0667	-4.9528
										30.0833	-4.95964
										30.1	-4.93236
										30.1167	-4.92551
										30.1333	-4.94329
										30.15	-4.95556
										30.1667	-4.96507
										30.1833	-4.94871
										30.2	-4.93778
										30.2167	-4.94329
										30.2333	-4.96507
										30.25	-4.98427
										30.2667	-4.9528
										30.2833	-4.94329
										30.3	-4.96373
										30.3167	-4.98018
										30.3333	-4.95422
										30.35	-4.9528
										30.3667	-4.96098
										30.3833	-4.96649
										30.4	-4.97191
										30.4167	-4.94596
										30.4333	-4.94462
										30.45	-4.95689
										30.4667	-4.95147
										30.4833	-4.95422
										30.5	-4.96649
										30.5167	-4.93502
										30.5333	-4.96649
										30.55	-4.94329
										30.5667	-4.94187
										30.5833	-4.9392
										30.6	-4.92684
										30.6167	-4.92418
										30.6333	-4.9624
										30.65	-4.94871
										30.6667	-4.96507
										30.6833	-4.98018
										30.7	-4.96649
										30.7167	-4.96507
										30.7333	-4.92142
										30.75	-4.98151
										30.7667	-4.9624
										30.7833	-4.95689
										30.8	-4.92276
										30.8167	-4.93778
										30.8333	-4.9856
										30.85	-4.94053
										30.8667	-4.93778
										30.8833	-4.94053
										30.9	-4.98151
										30.9167	-4.97191
										30.9333	-4.92684
										30.95	-4.97058
										30.9667	-4.94596
										30.9833	-4.96373
										31	-4.98969
										31.0167	-4.96373
										31.0333	-4.92827
										31.05	-4.9856
										31.0667	-4.94187
										31.0833	-4.98151
										31.1	-5.00196
										31.1167	-4.97467
										31.1333	-4.94187
										31.15	-4.91733
										31.1667	-4.95964
										31.1833	-4.95422
										31.2	-4.96098
										31.2167	-4.93236
										31.2333	-4.95556
										31.25	-4.96098
										31.2667	-4.95831
										31.2833	-4.97467
										31.3	-4.94329
										31.3167	-4.96507
										31.3333	-5.01156
										31.35	-4.98969
										31.3667	-4.9952
										31.3833	-4.93778
										31.4	-4.97742
										31.4167	-4.98018
										31.4333	-4.95422
										31.45	-4.9392
										31.4667	-4.99244
										31.4833	-5.01156
										31.5	-4.96782
										31.5167	-4.97191
										31.5333	-4.9856
										31.55	-4.95004
										31.5667	-5.00338
										31.5833	-4.9624
										31.6	-5.00471
										31.6167	-4.97058
										31.6333	-4.98693
										31.65	-4.99244
										31.6667	-4.94053
										31.6833	-4.96649
										31.7	-4.96507
										31.7167	-4.94329
										31.7333	-4.94187
										31.75	-4.97333
										31.7667	-4.96098
										31.7833	-4.94871
										31.8	-4.98693
										31.8167	-4.94738
										31.8333	-4.976
										31.85	-4.95147
										31.8667	-4.97191
										31.8833	-4.94187
										31.9	-4.99244
										31.9167	-4.93644
										31.9333	-4.96649
										31.95	-4.94738
										31.9667	-4.9528
										31.9833	-4.92827
										32	-4.95147
										32.0167	-4.93369
										32.0333	-4.94053
										32.05	-4.97191
										32.0667	-4.98693
										32.0833	-4.95831
										32.1	-4.93778
										32.1167	-4.9392
										32.1333	-4.92418
										32.15	-4.97191
										32.1667	-4.96098
										32.1833	-4.95556
										32.2	-4.94053
										32.2167	-4.94871
										32.2333	-4.97742
										32.25	-4.94329
										32.2667	-4.96782
										32.2833	-4.9528
										32.3	-4.9296
										32.3167	-4.95831
										32.3333	-4.97191
										32.35	-4.99787
										32.3667	-4.93778
										32.3833	-4.9624
										32.4	-4.94596
										32.4167	-4.9856
										32.4333	-4.9952
										32.45	-4.98693
										32.4667	-4.96924
										32.4833	-4.95422
										32.5	-4.93236
										32.5167	-4.96373
										32.5333	-4.97191
										32.55	-4.98969
										32.5667	-4.94871
										32.5833	-4.9856
										32.6	-4.94053
										32.6167	-4.95556
										32.6333	-4.976
										32.65	-4.976
										32.6667	-4.94462
										32.6833	-4.9952
										32.7	-4.96507
										32.7167	-4.97876
										32.7333	-4.95556
										32.75	-4.98969
										32.7667	-4.94329
										32.7833	-4.92827
										32.8	-4.94462
										32.8167	-4.9856
										32.8333	-4.96098
										32.85	-4.96098
										32.8667	-4.98693
										32.8833	-4.97058
										32.9	-4.95831
										32.9167	-4.98836
										32.9333	-4.97191
										32.95	-4.93236
										32.9667	-4.91182
										32.9833	-4.92827
										33	-4.97058
										33.0167	-4.95964
										33.0333	-4.92684
										33.05	-4.92142
										33.0667	-4.9296
										33.0833	-4.95689
										33.1	-4.93236
										33.1167	-4.92418
										33.1333	-4.91182
										33.15	-4.92551
										33.1667	-4.98836
										33.1833	-4.96373
										33.2	-4.96373
										33.2167	-4.9392
										33.2333	-4.92418
										33.25	-4.97742
[truncated: 1,605 more rows]

## Sheet: Figure 5
Figure 5
	X1	Y1	Y1	X2	Y2
Long name	Time	Product amount	Production rate	Time	j
Units	h	μmol	μmol h-1	h	mA cm-2
Comment		HCOOH
	0	0		0.000277778	-5.8487
	1	17.3043	17.3043	0.000555556	-5.0755
	2	34.2218	17.1109	0.000833333	-4.4695
	3	50.9367	16.9789	0.00111	-4.0568
	4	69.5486	17.3872	0.00139	-3.8251
	5	93.2994	18.6599	0.00167	-3.6993
	6	110.392	18.3986	0.00194	-3.6318
				0.00222	-3.595
				0.0025	-3.5781
				0.00278	-3.5643
				0.00306	-3.5612
				0.00333	-3.5566
				0.00361	-3.5535
				0.00389	-3.5489
				0.00417	-3.5443
				0.00444	-3.5397
				0.00472	-3.5428
				0.005	-3.5367
				0.00528	-3.5336
				0.00556	-3.5382
				0.00583	-3.5336
				0.00611	-3.5275
				0.00639	-3.5244
				0.00667	-3.5259
				0.00694	-3.529
				0.00722	-3.5259
				0.0075	-3.5244
				0.00778	-3.5259
				0.00806	-3.529
				0.00833	-3.532
				0.00861	-3.529
				0.00889	-3.532
				0.00917	-3.5305
				0.00944	-3.5351
				0.00972	-3.5351
				0.01	-3.5367
				0.01028	-3.532
				0.01056	-3.529
				0.01083	-3.5367
				0.01111	-3.532
				0.01139	-3.532
				0.01167	-3.5336
				0.01194	-3.5336
				0.01222	-3.5305
				0.0125	-3.5305
				0.01278	-3.5336
				0.01306	-3.5305
				0.01333	-3.5336
				0.01361	-3.532
				0.01389	-3.529
				0.01417	-3.5275
				0.01444	-3.532
				0.01472	-3.532
				0.015	-3.5275
				0.01528	-3.5275
				0.01556	-3.529
				0.01583	-3.5244
				0.01611	-3.5275
				0.01639	-3.5275
				0.01667	-3.5275
				0.01694	-3.5259
				0.01722	-3.5244
				0.0175	-3.5275
				0.01778	-3.529
				0.01806	-3.5305
				0.01833	-3.5275
				0.01861	-3.529
				0.01889	-3.5244
				0.01917	-3.529
				0.01944	-3.5275
				0.01972	-3.5244
				0.02	-3.5259
				0.02028	-3.5244
				0.02056	-3.5259
				0.02083	-3.5229
				0.02111	-3.5275
				0.02139	-3.5275
				0.02167	-3.5244
				0.02194	-3.5259
				0.02222	-3.5259
				0.0225	-3.5229
				0.02278	-3.5259
				0.02306	-3.5244
				0.02333	-3.5244
				0.02361	-3.5259
				0.02389	-3.5259
				0.02417	-3.5229
				0.02444	-3.5244
				0.02472	-3.5259
				0.025	-3.5244
				0.02528	-3.5213
				0.02556	-3.5229
				0.02583	-3.5244
				0.02611	-3.5229
				0.02639	-3.5244
				0.02667	-3.5305
				0.02694	-3.5305
				0.02722	-3.5275
				0.0275	-3.529
				0.02778	-3.529
				0.02806	-3.5229
				0.02833	-3.5259
				0.02861	-3.5259
				0.02889	-3.5259
				0.02917	-3.5275
				0.02944	-3.529
				0.02972	-3.5305
				0.03	-3.5275
				0.03028	-3.5305
				0.03056	-3.5244
				0.03083	-3.5244
				0.03111	-3.5259
				0.03139	-3.5213
				0.03167	-3.5213
				0.03194	-3.5198
				0.03222	-3.5275
				0.0325	-3.5229
				0.03278	-3.5229
				0.03306	-3.5152
				0.03333	-3.5198
				0.03361	-3.5229
				0.03389	-3.5229
				0.03417	-3.5244
				0.03444	-3.5275
				0.03472	-3.5259
				0.035	-3.5198
				0.03528	-3.5275
				0.03556	-3.5229
				0.03583	-3.5244
				0.03611	-3.5275
				0.03639	-3.5229
				0.03667	-3.5198
				0.03694	-3.5259
				0.03722	-3.5259
				0.0375	-3.5229
				0.03778	-3.529
				0.03806	-3.529
				0.03833	-3.5275
				0.03861	-3.5305
				0.03889	-3.5275
				0.03917	-3.5229
				0.03944	-3.5229
				0.03972	-3.5259
				0.04	-3.5275
				0.04028	-3.5275
				0.04056	-3.5305
				0.04083	-3.529
				0.04111	-3.532
				0.04139	-3.529
				0.04167	-3.5275
				0.04194	-3.5275
				0.04222	-3.529
				0.0425	-3.529
				0.04278	-3.5259
				0.04306	-3.529
				0.04333	-3.5259
				0.04361	-3.5244
				0.04389	-3.5275
				0.04417	-3.5182
				0.04444	-3.5275
				0.04472	-3.5259
				0.045	-3.5275
				0.04528	-3.5244
				0.04556	-3.5229
				0.04583	-3.5305
				0.04611	-3.5229
				0.04639	-3.5244
				0.04667	-3.5275
				0.04694	-3.5275
				0.04722	-3.5305
				0.0475	-3.5229
				0.04778	-3.5259
				0.04806	-3.5275
				0.04833	-3.5275
				0.04861	-3.5229
				0.04889	-3.5213
				0.04917	-3.5229
				0.04944	-3.5229
				0.04972	-3.5259
				0.05	-3.5259
				0.05028	-3.5275
				0.05056	-3.529
				0.05083	-3.5244
				0.05111	-3.5259
				0.05139	-3.5259
				0.05167	-3.529
				0.05194	-3.529
				0.05222	-3.5259
				0.0525	-3.5244
				0.05278	-3.5229
				0.05306	-3.5259
				0.05333	-3.5305
				0.05361	-3.529
				0.05389	-3.5275
				0.05417	-3.5305
				0.05444	-3.5275
				0.05472	-3.5259
				0.055	-3.5244
				0.05528	-3.5305
				0.05556	-3.5259
				0.05583	-3.5259
				0.05611	-3.5259
				0.05639	-3.5259
				0.05667	-3.529
				0.05694	-3.5275
				0.05722	-3.5244
				0.0575	-3.529
				0.05778	-3.529
				0.05806	-3.532
				0.05833	-3.5305
				0.05861	-3.5305
				0.05889	-3.532
				0.05917	-3.5305
				0.05944	-3.5305
				0.05972	-3.532
				0.06	-3.5305
				0.06028	-3.5259
				0.06056	-3.5351
				0.06083	-3.532
				0.06111	-3.5336
				0.06139	-3.5305
				0.06167	-3.529
				0.06194	-3.5336
				0.06222	-3.532
				0.0625	-3.5305
				0.06278	-3.532
				0.06306	-3.529
				0.06333	-3.5336
				0.06361	-3.5351
				0.06389	-3.532
				0.06417	-3.532
				0.06444	-3.532
				0.06472	-3.5336
				0.065	-3.5351
				0.06528	-3.532
				0.06556	-3.5351
				0.06583	-3.532
				0.06611	-3.5351
				0.06639	-3.5382
				0.06667	-3.5382
				0.06694	-3.5336
				0.06722	-3.5336
				0.0675	-3.529
				0.06778	-3.5305
				0.06806	-3.5367
				0.06833	-3.5351
				0.06861	-3.529
				0.06889	-3.5351
				0.06917	-3.5367
				0.06944	-3.5367
				0.06972	-3.5351
				0.07	-3.5336
				0.07028	-3.5413
				0.07056	-3.5351
				0.07083	-3.5367
				0.07111	-3.5397
				0.07139	-3.5413
				0.07167	-3.5397
				0.07194	-3.5428
				0.07222	-3.5413
				0.0725	-3.5382
				0.07278	-3.5367
				0.07306	-3.5397
				0.07333	-3.5428
				0.07361	-3.5443
				0.07389	-3.5443
				0.07417	-3.5382
				0.07444	-3.5351
				0.07472	-3.5351
				0.075	-3.532
				0.07528	-3.5351
				0.07556	-3.5351
				0.07583	-3.532
				0.07611	-3.5367
				0.07639	-3.532
				0.07667	-3.5351
				0.07694	-3.5367
				0.07722	-3.5382
				0.0775	-3.5382
				0.07778	-3.5397
				0.07806	-3.5397
				0.07833	-3.5382
				0.07861	-3.5397
				0.07889	-3.5397
				0.07917	-3.5367
				0.07944	-3.5351
				0.07972	-3.5397
				0.08	-3.5397
				0.08028	-3.5397
				0.08056	-3.5397
				0.08083	-3.5397
				0.08111	-3.5413
				0.08139	-3.5382
				0.08167	-3.5397
				0.08194	-3.5382
				0.08222	-3.5382
				0.0825	-3.5382
				0.08278	-3.5351
				0.08306	-3.5413
				0.08333	-3.5413
				0.08361	-3.5382
				0.08389	-3.5397
				0.08417	-3.5413
				0.08444	-3.5413
				0.08472	-3.5443
				0.085	-3.5413
				0.08528	-3.5382
				0.08556	-3.5367
				0.08583	-3.5382
				0.08611	-3.5413
				0.08639	-3.5413
				0.08667	-3.5367
				0.08694	-3.5397
				0.08722	-3.5382
				0.0875	-3.5382
				0.08778	-3.5428
				0.08806	-3.5351
				0.08833	-3.5443
				0.08861	-3.5428
				0.08889	-3.5413
				0.08917	-3.5428
				0.08944	-3.5413
				0.08972	-3.5428
				0.09	-3.5443
				0.09028	-3.5413
				0.09056	-3.5413
				0.09083	-3.5397
				0.09111	-3.5428
				0.09139	-3.5428
				0.09167	-3.5413
				0.09194	-3.5413
				0.09222	-3.5428
				0.0925	-3.5413
				0.09278	-3.5413
				0.09306	-3.5397
				0.09333	-3.5397
				0.09361	-3.5413
				0.09389	-3.5428
				0.09417	-3.5382
				0.09444	-3.5367
				0.09472	-3.5428
				0.095	-3.5413
				0.09528	-3.5428
				0.09556	-3.5397
				0.09583	-3.5443
				0.09611	-3.5428
				0.09639	-3.5443
				0.09667	-3.5428
				0.09694	-3.5428
				0.09722	-3.5428
				0.0975	-3.5443
				0.09778	-3.5443
				0.09806	-3.5459
				0.09833	-3.5443
				0.09861	-3.5489
				0.09889	-3.5428
				0.09917	-3.5459
				0.09944	-3.5459
				0.09972	-3.5413
				0.1	-3.5443
				0.10028	-3.5443
				0.10056	-3.5443
				0.10083	-3.5443
				0.10111	-3.5428
				0.10139	-3.5413
				0.10167	-3.5428
				0.10194	-3.5413
				0.10222	-3.5443
				0.1025	-3.5413
				0.10278	-3.5413
				0.10306	-3.5443
				0.10333	-3.5428
				0.10361	-3.5443
				0.10389	-3.5443
				0.10417	-3.5413
				0.10444	-3.5413
				0.10472	-3.5459
				0.105	-3.5428
				0.10528	-3.5443
				0.10556	-3.5413
				0.10583	-3.5428
				0.10611	-3.5428
				0.10639	-3.5443
				0.10667	-3.5397
				0.10694	-3.5443
				0.10722	-3.5505
				0.1075	-3.5489
				0.10778	-3.5505
				0.10806	-3.552
				0.10833	-3.5505
				0.10861	-3.5489
				0.10889	-3.5505
				0.10917	-3.5459
				0.10944	-3.5474
				0.10972	-3.5459
				0.11	-3.5489
				0.11028	-3.552
				0.11056	-3.5474
				0.11083	-3.5459
				0.11111	-3.5474
				0.11139	-3.5474
				0.11167	-3.5474
				0.11194	-3.5474
				0.11222	-3.5474
				0.1125	-3.5489
				0.11278	-3.5489
				0.11306	-3.5459
				0.11333	-3.5459
				0.11361	-3.5489
				0.11389	-3.5474
				0.11417	-3.5489
				0.11444	-3.552
				0.11472	-3.5474
				0.115	-3.5459
				0.11528	-3.5505
				0.11556	-3.5505
				0.11583	-3.5489
				0.11611	-3.5505
				0.11639	-3.5459
				0.11667	-3.552
				0.11694	-3.5474
				0.11722	-3.5474
				0.1175	-3.5505
				0.11778	-3.5505
				0.11806	-3.5474
				0.11833	-3.5505
				0.11861	-3.5505
				0.11889	-3.5535
				0.11917	-3.5505
				0.11944	-3.5535
				0.11972	-3.5551
				0.12	-3.5535
				0.12028	-3.5551
				0.12056	-3.5566
				0.12083	-3.5551
				0.12111	-3.5551
				0.12139	-3.5551
				0.12167	-3.5597
				0.12194	-3.5627
				0.12222	-3.5551
				0.1225	-3.5535
				0.12278	-3.5566
				0.12306	-3.5581
				0.12333	-3.5597
				0.12361	-3.5566
				0.12389	-3.5566
				0.12417	-3.5535
				0.12444	-3.5581
				0.12472	-3.5566
				0.125	-3.5566
				0.12528	-3.5566
				0.12556	-3.5581
				0.12583	-3.5581
				0.12611	-3.5535
				0.12639	-3.5612
				0.12667	-3.5612
				0.12694	-3.5551
				0.12722	-3.5597
				0.1275	-3.5566
				0.12778	-3.5551
				0.12806	-3.5597
				0.12833	-3.5566
				0.12861	-3.5566
				0.12889	-3.5597
				0.12917	-3.5597
				0.12944	-3.5566
				0.12972	-3.5581
				0.13	-3.5597
				0.13028	-3.5505
				0.13056	-3.5551
				0.13083	-3.5551
				0.13111	-3.5581
				0.13139	-3.5581
				0.13167	-3.5551
				0.13194	-3.5551
				0.13222	-3.5551
				0.1325	-3.5612
				0.13278	-3.5597
				0.13306	-3.5581
				0.13333	-3.5627
				0.13361	-3.5597
				0.13389	-3.5612
				0.13417	-3.5612
				0.13444	-3.5627
				0.13472	-3.5597
				0.135	-3.5597
				0.13528	-3.5658
				0.13556	-3.5643
				0.13583	-3.5643
				0.13611	-3.5597
				0.13639	-3.5627
				0.13667	-3.5643
				0.13694	-3.5643
				0.13722	-3.5627
				0.1375	-3.5643
				0.13778	-3.5612
				0.13806	-3.5627
				0.13833	-3.5627
				0.13861	-3.5643
				0.13889	-3.5643
				0.13917	-3.5627
				0.13944	-3.5627
				0.13972	-3.5627
				0.14	-3.5643
				0.14028	-3.5658
				0.14056	-3.5627
				0.14083	-3.5658
				0.14111	-3.5627
				0.14139	-3.5627
				0.14167	-3.5643
				0.14194	-3.5658
				0.14222	-3.5612
				0.1425	-3.5612
				0.14278	-3.5627
				0.14306	-3.5643
				0.14333	-3.5689
				0.14361	-3.5627
				0.14389	-3.5597
				0.14417	-3.5643
				0.14444	-3.5658
				0.14472	-3.5627
				0.145	-3.5658
				0.14528	-3.5673
				0.14556	-3.5643
				0.14583	-3.5612
				0.14611	-3.5612
				0.14639	-3.5673
				0.14667	-3.5643
				0.14694	-3.5658
				0.14722	-3.5627
				0.1475	-3.5612
				0.14778	-3.5612
				0.14806	-3.5627
				0.14833	-3.5597
				0.14861	-3.5612
				0.14889	-3.5581
				0.14917	-3.5627
				0.14944	-3.5643
				0.14972	-3.5627
				0.15	-3.5612
				0.15028	-3.5581
				0.15056	-3.5643
				0.15083	-3.5627
				0.15111	-3.5627
				0.15139	-3.5627
				0.15167	-3.5627
				0.15194	-3.5658
				0.15222	-3.5643
				0.1525	-3.5627
				0.15278	-3.5643
				0.15306	-3.5643
				0.15333	-3.5612
				0.15361	-3.5612
				0.15389	-3.5658
				0.15417	-3.5627
				0.15444	-3.5658
				0.15472	-3.5704
				0.155	-3.5643
				0.15528	-3.5643
				0.15556	-3.5612
				0.15583	-3.5658
				0.15611	-3.5627
				0.15639	-3.5673
				0.15667	-3.5643
				0.15694	-3.5689
				0.15722	-3.5612
				0.1575	-3.5689
				0.15778	-3.5673
				0.15806	-3.5673
				0.15833	-3.5673
				0.15861	-3.5689
				0.15889	-3.5673
				0.15917	-3.5673
				0.15944	-3.5689
				0.15972	-3.5689
				0.16	-3.572
				0.16028	-3.5735
				0.16056	-3.5704
				0.16083	-3.5689
				0.16111	-3.5689
				0.16139	-3.5673
				0.16167	-3.5643
				0.16194	-3.5658
				0.16222	-3.5689
				0.1625	-3.572
				0.16278	-3.5673
				0.16306	-3.5689
				0.16333	-3.5704
				0.16361	-3.5673
				0.16389	-3.5704
				0.16417	-3.5689
				0.16444	-3.5673
				0.16472	-3.572
				0.165	-3.5689
				0.16528	-3.5689
				0.16556	-3.5689
				0.16583	-3.5689
				0.16611	-3.5704
				0.16639	-3.5735
				0.16667	-3.575
				0.16694	-3.572
				0.16722	-3.5704
				0.1675	-3.5689
				0.16778	-3.5704
				0.16806	-3.5689
				0.16833	-3.5704
				0.16861	-3.572
				0.16889	-3.5735
				0.16917	-3.5704
				0.16944	-3.5689
				0.16972	-3.572
				0.17	-3.5673
				0.17028	-3.5735
				0.17056	-3.5704
				0.17083	-3.572
				0.17111	-3.5735
				0.17139	-3.5735
				0.17167	-3.5735
				0.17194	-3.5735
				0.17222	-3.5704
				0.1725	-3.5735
				0.17278	-3.572
				0.17306	-3.572
				0.17333	-3.5781
				0.17361	-3.5765
				0.17389	-3.5765
				0.17417	-3.5765
				0.17444	-3.5735
				0.17472	-3.575
				0.175	-3.5735
				0.17528	-3.5704
				0.17556	-3.5765
				0.17583	-3.5781
				0.17611	-3.575
				0.17639	-3.5796
				0.17667	-3.5781
				0.17694	-3.5796
				0.17722	-3.5781
				0.1775	-3.5812
				0.17778	-3.5812
				0.17806	-3.5781
				0.17833	-3.575
				0.17861	-3.5765
				0.17889	-3.575
				0.17917	-3.5765
				0.17944	-3.5735
				0.17972	-3.5765
				0.18	-3.575
				0.18028	-3.5765
				0.18056	-3.575
				0.18083	-3.5781
				0.18111	-3.5812
				0.18139	-3.575
				0.18167	-3.5765
				0.18194	-3.5796
				0.18222	-3.5781
				0.1825	-3.5765
				0.18278	-3.5796
				0.18306	-3.5796
				0.18333	-3.5827
				0.18361	-3.5842
				0.18389	-3.5842
				0.18417	-3.5873
				0.18444	-3.5858
				0.18472	-3.5812
				0.185	-3.5781
				0.18528	-3.5842
				0.18556	-3.5812
				0.18583	-3.5781
				0.18611	-3.575
				0.18639	-3.5781
				0.18667	-3.5842
				0.18694	-3.5842
				0.18722	-3.5842
				0.1875	-3.5842
				0.18778	-3.5827
				0.18806	-3.5827
				0.18833	-3.5827
				0.18861	-3.5812
				0.18889	-3.5781
				0.18917	-3.5796
				0.18944	-3.575
				0.18972	-3.575
				0.19	-3.5796
				0.19028	-3.5796
				0.19056	-3.5812
				0.19083	-3.5842
				0.19111	-3.5781
				0.19139	-3.5827
				0.19167	-3.5812
				0.19194	-3.5812
				0.19222	-3.5812
				0.1925	-3.5827
				0.19278	-3.5827
				0.19306	-3.5842
				0.19333	-3.5842
				0.19361	-3.5858
				0.19389	-3.5812
				0.19417	-3.5873
				0.19444	-3.5827
				0.19472	-3.5796
				0.195	-3.5858
				0.19528	-3.5858
				0.19556	-3.5842
				0.19583	-3.5842
				0.19611	-3.5827
				0.19639	-3.5827
				0.19667	-3.5827
				0.19694	-3.5858
				0.19722	-3.5858
				0.1975	-3.5842
				0.19778	-3.5842
				0.19806	-3.5812
				0.19833	-3.5827
				0.19861	-3.5888
				0.19889	-3.5888
				0.19917	-3.5858
				0.19944	-3.5858
				0.19972	-3.5858
				0.2	-3.5827
				0.20028	-3.5842
				0.20056	-3.5842
				0.20083	-3.5904
				0.20111	-3.5873
				0.20139	-3.5873
				0.20167	-3.5858
				0.20194	-3.5919
				0.20222	-3.5888
				0.2025	-3.5873
				0.20278	-3.5873
				0.20306	-3.5888
				0.20333	-3.5858
				0.20361	-3.5888
				0.20389	-3.5842
				0.20417	-3.5858
				0.20444	-3.5873
				0.20472	-3.5858
				0.205	-3.5888
				0.20528	-3.5904
				0.20556	-3.5873
				0.20583	-3.5904
				0.20611	-3.595
				0.20639	-3.5888
				0.20667	-3.5904
				0.20694	-3.5888
				0.20722	-3.5888
				0.2075	-3.5888
				0.20778	-3.5904
				0.20806	-3.5904
				0.20833	-3.5919
				0.20861	-3.5904
				0.20889	-3.5919
				0.20917	-3.5888
				0.20944	-3.5904
				0.20972	-3.5888
				0.21	-3.5873
				0.21028	-3.5842
				0.21056	-3.5842
				0.21083	-3.5858
				0.21111	-3.5888
				0.21139	-3.5888
				0.21167	-3.5919
				0.21194	-3.5888
				0.21222	-3.5873
				0.2125	-3.5888
				0.21278	-3.5919
				0.21306	-3.595
				0.21333	-3.5919
				0.21361	-3.5919
				0.21389	-3.5904
				0.21417	-3.5873
				0.21444	-3.5888
				0.21472	-3.5904
				0.215	-3.5904
				0.21528	-3.5888
				0.21556	-3.5904
				0.21583	-3.5888
				0.21611	-3.5888
				0.21639	-3.5904
				0.21667	-3.5919
				0.21694	-3.5888
				0.21722	-3.5904
				0.2175	-3.5873
				0.21778	-3.5904
				0.21806	-3.5934
				0.21833	-3.5904
				0.21861	-3.5904
				0.21889	-3.5919
				0.21917	-3.5965
				0.21944	-3.5965
				0.21972	-3.5934
				0.22	-3.5934
				0.22028	-3.598
				0.22056	-3.5934
				0.22083	-3.5934
				0.22111	-3.5965
				0.22139	-3.595
				0.22167	-3.595
				0.22194	-3.595
				0.22222	-3.5919
				0.2225	-3.5904
				0.22278	-3.5965
				0.22306	-3.598
				0.22333	-3.5904
				0.22361	-3.5934
				0.22389	-3.595
				0.22417	-3.5934
				0.22444	-3.5904
				0.22472	-3.5873
				0.225	-3.595
				0.22528	-3.5904
				0.22556	-3.5965
				0.22583	-3.5919
				0.22611	-3.595
				0.22639	-3.5934
				0.22667	-3.5934
				0.22694	-3.595
				0.22722	-3.5965
				0.2275	-3.5965
				0.22778	-3.5934
				0.22806	-3.5965
				0.22833	-3.598
				0.22861	-3.595
				0.22889	-3.5965
				0.22917	-3.598
				0.22944	-3.598
				0.22972	-3.598
				0.23	-3.5996
				0.23028	-3.5965
				0.23056	-3.598
				0.23083	-3.595
				0.23111	-3.595
				0.23139	-3.5919
				0.23167	-3.6026
				0.23194	-3.6011
				0.23222	-3.5965
				0.2325	-3.598
				0.23278	-3.5996
				0.23306	-3.595
				0.23333	-3.5996
				0.23361	-3.6011
				0.23389	-3.6011
				0.23417	-3.5965
				0.23444	-3.6011
				0.23472	-3.598
				0.235	-3.598
				0.23528	-3.6011
				0.23556	-3.5996
				0.23583	-3.598
				0.23611	-3.5996
				0.23639	-3.6011
				0.23667	-3.5996
				0.23694	-3.598
				0.23722	-3.6011
				0.2375	-3.6026
				0.23778	-3.5996
				0.23806	-3.5965
				0.23833	-3.6011
				0.23861	-3.6026
				0.23889	-3.6026
				0.23917	-3.6011
				0.23944	-3.5996
				0.23972	-3.5965
				0.24	-3.598
				0.24028	-3.598
				0.24056	-3.6026
				0.24083	-3.6026
				0.24111	-3.5996
				0.24139	-3.6011
				0.24167	-3.6057
				0.24194	-3.6026
				0.24222	-3.6057
				0.2425	-3.6011
				0.24278	-3.6042
				0.24306	-3.6042
				0.24333	-3.6011
				0.24361	-3.6026
				0.24389	-3.6011
				0.24417	-3.6011
				0.24444	-3.5996
				0.24472	-3.6011
				0.245	-3.6011
				0.24528	-3.6026
				0.24556	-3.6026
				0.24583	-3.6042
				0.24611	-3.6042
				0.24639	-3.6057
				0.24667	-3.6072
				0.24694	-3.6042
				0.24722	-3.6011
				0.2475	-3.6026
				0.24778	-3.6042
				0.24806	-3.598
				0.24833	-3.6072
				0.24861	-3.6057
				0.24889	-3.6042
				0.24917	-3.6057
				0.24944	-3.6057
				0.24972	-3.6042
				0.25	-3.6057
				0.25028	-3.6026
				0.25056	-3.6072
				0.25083	-3.6057
				0.25111	-3.6088
				0.25139	-3.6057
				0.25167	-3.6026
				0.25194	-3.6042
				0.25222	-3.6026
				0.2525	-3.6026
				0.25278	-3.6011
				0.25306	-3.6072
				0.25333	-3.6057
				0.25361	-3.6011
				0.25389	-3.6042
				0.25417	-3.6088
				0.25444	-3.6057
				0.25472	-3.6011
				0.255	-3.6026
				0.25528	-3.6072
				0.25556	-3.6042
				0.25583	-3.6042
				0.25611	-3.6042
				0.25639	-3.6057
				0.25667	-3.6057
				0.25694	-3.6072
				0.25722	-3.6057
				0.2575	-3.6088
				0.25778	-3.6057
				0.25806	-3.6072
				0.25833	-3.6118
				0.25861	-3.6042
				0.25889	-3.6026
				0.25917	-3.6042
				0.25944	-3.6057
				0.25972	-3.6057
				0.26	-3.6057
				0.26028	-3.6057
				0.26056	-3.6088
				0.26083	-3.6103
				0.26111	-3.6088
				0.26139	-3.6057
				0.26167	-3.6072
				0.26194	-3.6072
				0.26222	-3.6057
				0.2625	-3.6088
				0.26278	-3.6103
				0.26306	-3.6103
				0.26333	-3.6118
				0.26361	-3.6118
				0.26389	-3.6118
				0.26417	-3.6088
				0.26444	-3.6088
				0.26472	-3.6088
				0.265	-3.6072
				0.26528	-3.6072
				0.26556	-3.6057
				0.26583	-3.6103
				0.26611	-3.6088
				0.26639	-3.6118
				0.26667	-3.6103
				0.26694	-3.6103
				0.26722	-3.6072
				0.2675	-3.6118
				0.26778	-3.6149
				0.26806	-3.6103
				0.26833	-3.6072
				0.26861	-3.6088
				0.26889	-3.6088
				0.26917	-3.6042
				0.26944	-3.6118
				0.26972	-3.6118
				0.27	-3.6103
				0.27028	-3.6103
				0.27056	-3.6088
				0.27083	-3.6057
				0.27111	-3.6118
				0.27139	-3.6103
				0.27167	-3.6118
				0.27194	-3.6103
				0.27222	-3.6149
				0.2725	-3.6149
				0.27278	-3.6134
				0.27306	-3.6088
				0.27333	-3.6103
				0.27361	-3.6088
				0.27389	-3.6088
				0.27417	-3.6134
				0.27444	-3.6134
				0.27472	-3.6118
				0.275	-3.6103
				0.27528	-3.6134
				0.27556	-3.6134
				0.27583	-3.6149
				0.27611	-3.6103
				0.27639	-3.6103
				0.27667	-3.6118
				0.27694	-3.6088
				0.27722	-3.6164
				0.2775	-3.6103
				0.27778	-3.6118
				0.27806	-3.6118
				0.27833	-3.6088
				0.27861	-3.6134
				0.27889	-3.6149
				0.27917	-3.6134
				0.27944	-3.618
				0.27972	-3.6088
				0.28	-3.6134
				0.28028	-3.6149
				0.28056	-3.6195
				0.28083	-3.6195
				0.28111	-3.618
				0.28139	-3.6103
				0.28167	-3.6164
				0.28194	-3.618
				0.28222	-3.6164
				0.2825	-3.6149
				0.28278	-3.6149
				0.28306	-3.6149
				0.28333	-3.6134
				0.28361	-3.6149
				0.28389	-3.6134
				0.28417	-3.6149
				0.28444	-3.6134
				0.28472	-3.6134
				0.285	-3.618
				0.28528	-3.6134
				0.28556	-3.6149
				0.28583	-3.6164
				0.28611	-3.618
				0.28639	-3.6149
				0.28667	-3.6118
				0.28694	-3.618
				0.28722	-3.6149
				0.2875	-3.6134
				0.28778	-3.6149
				0.28806	-3.6164
				0.28833	-3.6118
				0.28861	-3.6195
				0.28889	-3.618
				0.28917	-3.6164
				0.28944	-3.6164
				0.28972	-3.6195
				0.29	-3.6195
				0.29028	-3.6149
				0.29056	-3.6164
				0.29083	-3.6164
				0.29111	-3.6164
				0.29139	-3.6195
				0.29167	-3.6118
				0.29194	-3.6164
				0.29222	-3.6195
				0.2925	-3.618
				0.29278	-3.6195
				0.29306	-3.618
				0.29333	-3.6118
				0.29361	-3.6134
				0.29389	-3.6118
				0.29417	-3.6134
				0.29444	-3.6118
				0.29472	-3.6118
				0.295	-3.6134
				0.29528	-3.6118
				0.29556	-3.6164
				0.29583	-3.6164
				0.29611	-3.6164
				0.29639	-3.618
				0.29667	-3.6195
				0.29694	-3.6149
				0.29722	-3.6226
				0.2975	-3.6226
				0.29778	-3.621
				0.29806	-3.621
				0.29833	-3.6195
				0.29861	-3.6226
				0.29889	-3.6226
				0.29917	-3.6226
				0.29944	-3.6241
				0.29972	-3.6226
				0.3	-3.618
				0.30028	-3.621
				0.30056	-3.6195
				0.30083	-3.6195
				0.30111	-3.6164
				0.30139	-3.6164
				0.30167	-3.621
				0.30194	-3.618
				0.30222	-3.618
				0.3025	-3.6164
				0.30278	-3.6164
				0.30306	-3.6134
				0.30333	-3.6164
				0.30361	-3.618
				0.30389	-3.6164
				0.30417	-3.6226
				0.30444	-3.618
				0.30472	-3.618
				0.305	-3.621
				0.30528	-3.6195
				0.30556	-3.6149
				0.30583	-3.6149
				0.30611	-3.6195
				0.30639	-3.6241
				0.30667	-3.6241
				0.30694	-3.6226
				0.30722	-3.6226
				0.3075	-3.6195
				0.30778	-3.621
				0.30806	-3.6241
				0.30833	-3.6226
				0.30861	-3.618
				0.30889	-3.621
				0.30917	-3.6256
				0.30944	-3.621
				0.30972	-3.6226
				0.31	-3.621
				0.31028	-3.618
				0.31056	-3.6164
				0.31083	-3.6226
				0.31111	-3.621
				0.31139	-3.618
				0.31167	-3.6226
				0.31194	-3.6241
				0.31222	-3.6241
				0.3125	-3.6241
				0.31278	-3.618
				0.31306	-3.621
				0.31333	-3.6226
				0.31361	-3.6195
				0.31389	-3.6164
				0.31417	-3.621
				0.31444	-3.621
				0.31472	-3.621
				0.315	-3.6256
				0.31528	-3.621
				0.31556	-3.6226
				0.31583	-3.6241
				0.31611	-3.6272
				0.31639	-3.621
				0.31667	-3.621
				0.31694	-3.621
				0.31722	-3.6226
				0.3175	-3.6195
				0.31778	-3.6241
				0.31806	-3.6241
				0.31833	-3.618
				0.31861	-3.6226
				0.31889	-3.6256
				0.31917	-3.6241
				0.31944	-3.621
				0.31972	-3.6272
				0.32	-3.6256
				0.32028	-3.6256
				0.32056	-3.6226
				0.32083	-3.6241
				0.32111	-3.6226
				0.32139	-3.6226
				0.32167	-3.6256
				0.32194	-3.621
				0.32222	-3.6226
				0.3225	-3.6256
				0.32278	-3.6241
				0.32306	-3.6241
				0.32333	-3.6272
				0.32361	-3.6272
				0.32389	-3.6272
				0.32417	-3.6256
				0.32444	-3.6241
				0.32472	-3.6272
				0.325	-3.6256
				0.32528	-3.6303
				0.32556	-3.6303
				0.32583	-3.6318
				0.32611	-3.6287
				0.32639	-3.6256
				0.32667	-3.6256
				0.32694	-3.6318
				0.32722	-3.6318
				0.3275	-3.6287
				0.32778	-3.6272
				0.32806	-3.6241
				0.32833	-3.6287
				0.32861	-3.6272
				0.32889	-3.6256
				0.32917	-3.6272
				0.32944	-3.6256
				0.32972	-3.6241
				0.33	-3.621
				0.33028	-3.6241
				0.33056	-3.6226
				0.33083	-3.6272
				0.33111	-3.6303
				0.33139	-3.6272
				0.33167	-3.6272
				0.33194	-3.6287
				0.33222	-3.6256
				0.3325	-3.6256
				0.33278	-3.6287
				0.33306	-3.6256
				0.33333	-3.621
				0.33361	-3.6226
				0.33389	-3.6256
				0.33417	-3.6256
				0.33444	-3.6256
				0.33472	-3.6256
				0.335	-3.6256
				0.33528	-3.6256
				0.33556	-3.6226
				0.33583	-3.6241
				0.33611	-3.621
				0.33639	-3.6287
				0.33667	-3.6287
				0.33694	-3.6272
				0.33722	-3.6287
				0.3375	-3.6272
				0.33778	-3.6272
				0.33806	-3.6272
				0.33833	-3.6272
				0.33861	-3.6303
				0.33889	-3.6303
				0.33917	-3.6287
				0.33944	-3.6333
				0.33972	-3.6318
				0.34	-3.6318
				0.34028	-3.6303
				0.34056	-3.6287
				0.34083	-3.6303
				0.34111	-3.6318
				0.34139	-3.6348
				0.34167	-3.6303
				0.34194	-3.6318
				0.34222	-3.6333
				0.3425	-3.6303
				0.34278	-3.6287
				0.34306	-3.6318
				0.34333	-3.6241
				0.34361	-3.6272
				0.34389	-3.6318
				0.34417	-3.6318
				0.34444	-3.6303
				0.34472	-3.6348
				0.345	-3.6318
				0.34528	-3.6348
				0.34556	-3.6318
				0.34583	-3.6333
				0.34611	-3.6348
				0.34639	-3.6379
				0.34667	-3.6318
				0.34694	-3.6348
				0.34722	-3.6333
				0.3475	-3.6318
				0.34778	-3.6333
				0.34806	-3.6287
				0.34833	-3.6318
				0.34861	-3.6318
				0.34889	-3.6333
				0.34917	-3.6333
				0.34944	-3.6348
				0.34972	-3.6333
				0.35	-3.6318
				0.35028	-3.6364
				0.35056	-3.6348
				0.35083	-3.6348
				0.35111	-3.6333
				0.35139	-3.6287
				0.35167	-3.6303
				0.35194	-3.6287
				0.35222	-3.6318
				0.3525	-3.6333
				0.35278	-3.6348
				0.35306	-3.6318
				0.35333	-3.6333
				0.35361	-3.6303
				0.35389	-3.6333
				0.35417	-3.6364
				0.35444	-3.6348
				0.35472	-3.6318
				0.355	-3.6364
				0.35528	-3.6348
				0.35556	-3.6333
				0.35583	-3.6318
				0.35611	-3.6333
				0.35639	-3.6287
				0.35667	-3.6333
				0.35694	-3.6379
				0.35722	-3.6364
				0.3575	-3.6364
				0.35778	-3.6348
				0.35806	-3.6333
				0.35833	-3.6333
				0.35861	-3.6379
				0.35889	-3.6333
				0.35917	-3.6379
				0.35944	-3.6333
				0.35972	-3.6333
				0.36	-3.6348
				0.36028	-3.6303
				0.36056	-3.6379
				0.36083	-3.6379
				0.36111	-3.6395
				0.36139	-3.6379
				0.36167	-3.6395
				0.36194	-3.6379
				0.36222	-3.6364
				0.3625	-3.6379
				0.36278	-3.6333
				0.36306	-3.6348
				0.36333	-3.6379
				0.36361	-3.6395
				0.36389	-3.6395
				0.36417	-3.6348
				0.36444	-3.6348
				0.36472	-3.6364
				0.365	-3.6395
				0.36528	-3.6379
				0.36556	-3.641
				0.36583	-3.6348
				0.36611	-3.6348
				0.36639	-3.6348
				0.36667	-3.6364
				0.36694	-3.6364
				0.36722	-3.6379
				0.3675	-3.6348
				0.36778	-3.6379
				0.36806	-3.6348
				0.36833	-3.6364
				0.36861	-3.6395
				0.36889	-3.6379
				0.36917	-3.6379
				0.36944	-3.641
				0.36972	-3.6379
				0.37	-3.6333
				0.37028	-3.6348
				0.37056	-3.6379
				0.37083	-3.6364
				0.37111	-3.6364
				0.37139	-3.6395
				0.37167	-3.6379
				0.37194	-3.6379
				0.37222	-3.6379
				0.3725	-3.6348
				0.37278	-3.6348
				0.37306	-3.6379
				0.37333	-3.6395
				0.37361	-3.6395
				0.37389	-3.641
				0.37417	-3.6364
				0.37444	-3.6364
				0.37472	-3.6348
				0.375	-3.6379
				0.37528	-3.6348
				0.37556	-3.6379
				0.37583	-3.6379
				0.37611	-3.6364
				0.37639	-3.6348
				0.37667	-3.6318
				0.37694	-3.6395
				0.37722	-3.6425
				0.3775	-3.6395
				0.37778	-3.641
				0.37806	-3.6441
				0.37833	-3.6379
				0.37861	-3.6364
				0.37889	-3.6441
				0.37917	-3.6379
				0.37944	-3.6379
				0.37972	-3.6379
				0.38	-3.6364
				0.38028	-3.641
				0.38056	-3.6379
				0.38083	-3.6395
				0.38111	-3.641
				0.38139	-3.641
				0.38167	-3.6395
				0.38194	-3.6379
				0.38222	-3.641
				0.3825	-3.641
				0.38278	-3.641
				0.38306	-3.6379
				0.38333	-3.6395
				0.38361	-3.641
				0.38389	-3.641
				0.38417	-3.6425
				0.38444	-3.6425
				0.38472	-3.6441
				0.385	-3.641
				0.38528	-3.6425
				0.38556	-3.6395
				0.38583	-3.6379
				0.38611	-3.641
				0.38639	-3.6425
				0.38667	-3.6441
				0.38694	-3.6379
				0.38722	-3.6395
				0.3875	-3.641
				0.38778	-3.641
				0.38806	-3.6395
				0.38833	-3.641
				0.38861	-3.6425
				0.38889	-3.641
				0.38917	-3.6395
				0.38944	-3.641
				0.38972	-3.6441
				0.39	-3.6425
				0.39028	-3.6456
				0.39056	-3.6425
				0.39083	-3.6441
				0.39111	-3.6456
				0.39139	-3.6441
				0.39167	-3.6471
				0.39194	-3.6425
				0.39222	-3.6456
				0.3925	-3.6487
				0.39278	-3.6533
				0.39306	-3.6471
				0.39333	-3.6471
				0.39361	-3.6471
				0.39389	-3.6517
				0.39417	-3.6487
				0.39444	-3.6487
				0.39472	-3.6456
				0.395	-3.6395
				0.39528	-3.6441
				0.39556	-3.6395
				0.39583	-3.6425
				0.39611	-3.641
				0.39639	-3.641
				0.39667	-3.6425
				0.39694	-3.6425
				0.39722	-3.6425
				0.3975	-3.6441
				0.39778	-3.6425
				0.39806	-3.6425
				0.39833	-3.6456
				0.39861	-3.641
				0.39889	-3.6471
				0.39917	-3.6471
				0.39944	-3.6471
				0.39972	-3.6441
				0.4	-3.6395
				0.40028	-3.6456
				0.40056	-3.6441
				0.40083	-3.6456
				0.40111	-3.641
				0.40139	-3.6441
				0.40167	-3.6395
				0.40194	-3.6441
				0.40222	-3.6425
				0.4025	-3.6456
				0.40278	-3.6379
				0.40306	-3.6425
				0.40333	-3.6441
				0.40361	-3.6441
				0.40389	-3.6425
				0.40417	-3.6425
				0.40444	-3.6441
				0.40472	-3.6441
				0.405	-3.6441
				0.40528	-3.6441
				0.40556	-3.6441
				0.40583	-3.6425
				0.40611	-3.6425
				0.40639	-3.6441
				0.40667	-3.6456
				0.40694	-3.6456
				0.40722	-3.6456
				0.4075	-3.6456
				0.40778	-3.6471
				0.40806	-3.6456
				0.40833	-3.6425
				0.40861	-3.6471
				0.40889	-3.6487
				0.40917	-3.6471
				0.40944	-3.6456
				0.40972	-3.6441
				0.41	-3.6471
				0.41028	-3.6441
				0.41056	-3.6471
				0.41083	-3.6441
				0.41111	-3.6425
				0.41139	-3.6456
				0.41167	-3.6456
				0.41194	-3.6441
				0.41222	-3.6425
				0.4125	-3.6456
				0.41278	-3.6456
				0.41306	-3.6456
				0.41333	-3.6441
				0.41361	-3.6441
				0.41389	-3.6471
				0.41417	-3.641
				0.41444	-3.6487
				0.41472	-3.6502
				0.415	-3.6425
				0.41528	-3.6441
				0.41556	-3.6425
				0.41583	-3.6441
				0.41611	-3.6456
				0.41639	-3.6456
				0.41667	-3.6456
				0.41694	-3.6502
				0.41722	-3.6487
				0.4175	-3.6441
				0.41778	-3.6425
				0.41806	-3.6471
				0.41833	-3.6487
				0.41861	-3.6471
				0.41889	-3.6487
				0.41917	-3.6487
				0.41944	-3.6471
				0.41972	-3.6471
				0.42	-3.6502
				0.42028	-3.6456
				0.42056	-3.6441
				0.42083	-3.6471
				0.42111	-3.6471
				0.42139	-3.6441
				0.42167	-3.6456
				0.42194	-3.6425
				0.42222	-3.6487
				0.4225	-3.6471
				0.42278	-3.6441
				0.42306	-3.6425
				0.42333	-3.6487
				0.42361	-3.6441
				0.42389	-3.6487
				0.42417	-3.6487
				0.42444	-3.6471
				0.42472	-3.6471
				0.425	-3.6441
				0.42528	-3.6471
				0.42556	-3.6487
				0.42583	-3.6471
				0.42611	-3.6471
				0.42639	-3.6502
				0.42667	-3.6441
				0.42694	-3.6441
				0.42722	-3.6425
				0.4275	-3.6441
				0.42778	-3.6456
				0.42806	-3.6471
				0.42833	-3.6487
				0.42861	-3.6456
				0.42889	-3.6425
				0.42917	-3.6456
				0.42944	-3.6517
				0.42972	-3.6533
				0.43	-3.6502
				0.43028	-3.6502
				0.43056	-3.6425
				0.43083	-3.641
				0.43111	-3.6456
				0.43139	-3.6456
				0.43167	-3.6471
				0.43194	-3.6487
				0.43222	-3.6533
				0.4325	-3.6517
				0.43278	-3.6487
				0.43306	-3.6502
				0.43333	-3.6517
				0.43361	-3.6456
				0.43389	-3.6441
				0.43417	-3.6456
				0.43444	-3.6487
				0.43472	-3.6487
				0.435	-3.6487
				0.43528	-3.6441
				0.43556	-3.6533
				0.43583	-3.6533
				0.43611	-3.6502
				0.43639	-3.6517
				0.43667	-3.6487
				0.43694	-3.6517
				0.43722	-3.6471
				0.4375	-3.6502
				0.43778	-3.6487
				0.43806	-3.6517
				0.43833	-3.6487
				0.43861	-3.6502
				0.43889	-3.6502
				0.43917	-3.6517
				0.43944	-3.6487
				0.43972	-3.6456
				0.44	-3.6502
				0.44028	-3.6533
				0.44056	-3.6517
				0.44083	-3.6487
				0.44111	-3.6502
				0.44139	-3.6517
				0.44167	-3.6502
				0.44194	-3.6502
				0.44222	-3.6487
				0.4425	-3.6517
				0.44278	-3.6456
				0.44306	-3.6471
				0.44333	-3.6517
				0.44361	-3.6517
				0.44389	-3.6487
				0.44417	-3.6502
				0.44444	-3.6487
				0.44472	-3.6487
				0.445	-3.6471
				0.44528	-3.6471
				0.44556	-3.6471
				0.44583	-3.6517
				0.44611	-3.6487
				0.44639	-3.6502
				0.44667	-3.6517
				0.44694	-3.6502
				0.44722	-3.6487
				0.4475	-3.6502
				0.44778	-3.6487
				0.44806	-3.6487
				0.44833	-3.6517
				0.44861	-3.6441
				0.44889	-3.6487
				0.44917	-3.6487
				0.44944	-3.6487
				0.44972	-3.6502
				0.45	-3.6471
				0.45028	-3.6456
				0.45056	-3.6471
				0.45083	-3.6441
				0.45111	-3.6456
				0.45139	-3.6517
				0.45167	-3.6533
				0.45194	-3.6517
				0.45222	-3.6533
				0.4525	-3.6548
				0.45278	-3.6487
				0.45306	-3.6487
				0.45333	-3.6502
				0.45361	-3.6517
				0.45389	-3.6533
				0.45417	-3.6548
				0.45444	-3.6517
				0.45472	-3.6517
				0.455	-3.6441
				0.45528	-3.6533
				0.45556	-3.6548
				0.45583	-3.6594
				0.45611	-3.6594
				0.45639	-3.6517
				0.45667	-3.6579
				0.45694	-3.6579
				0.45722	-3.6533
				0.4575	-3.6517
				0.45778	-3.6533
				0.45806	-3.6533
				0.45833	-3.6563
				0.45861	-3.6563
				0.45889	-3.6563
				0.45917	-3.6625
				0.45944	-3.6594
				0.45972	-3.6625
				0.46	-3.6579
				0.46028	-3.6563
				0.46056	-3.6563
				0.46083	-3.6594
				0.46111	-3.6517
				0.46139	-3.6563
				0.46167	-3.6563
				0.46194	-3.6563
				0.46222	-3.6548
				0.4625	-3.6533
				0.46278	-3.6594
				0.46306	-3.6487
				0.46333	-3.6563
				0.46361	-3.6548
				0.46389	-3.6502
				0.46417	-3.6548
				0.46444	-3.6548
				0.46472	-3.6487
				0.465	-3.6533
				0.46528	-3.6548
				0.46556	-3.6517
				0.46583	-3.6487
				0.46611	-3.6517
				0.46639	-3.6533
				0.46667	-3.6563
				0.46694	-3.6517
				0.46722	-3.6533
				0.4675	-3.6563
				0.46778	-3.6502
				0.46806	-3.6502
				0.46833	-3.6533
				0.46861	-3.6548
				0.46889	-3.6548
				0.46917	-3.6563
				0.46944	-3.6502
				0.46972	-3.6502
				0.47	-3.6548
				0.47028	-3.6579
				0.47056	-3.6594
				0.47083	-3.6579
				0.47111	-3.6563
				0.47139	-3.6563
				0.47167	-3.6517
				0.47194	-3.6517
				0.47222	-3.6579
				0.4725	-3.6502
				0.47278	-3.6579
				0.47306	-3.6548
				0.47333	-3.6471
				0.47361	-3.6548
				0.47389	-3.6517
				0.47417	-3.6548
				0.47444	-3.6548
				0.47472	-3.6533
				0.475	-3.6548
				0.47528	-3.6548
				0.47556	-3.6517
				0.47583	-3.6533
				0.47611	-3.6563
				0.47639	-3.6533
				0.47667	-3.6563
				0.47694	-3.6548
				0.47722	-3.6609
				0.4775	-3.6563
				0.47778	-3.6579
				0.47806	-3.6579
				0.47833	-3.6579
				0.47861	-3.6548
				0.47889	-3.6609
				0.47917	-3.6594
				0.47944	-3.6563
				0.47972	-3.6609
				0.48	-3.6594
				0.48028	-3.6579
				0.48056	-3.6609
				0.48083	-3.6594
				0.48111	-3.6533
				0.48139	-3.6502
				0.48167	-3.6471
				0.48194	-3.6517
				0.48222	-3.6548
				0.4825	-3.6548
				0.48278	-3.6579
				0.48306	-3.6548
				0.48333	-3.6563
				0.48361	-3.6548
				0.48389	-3.6533
				0.48417	-3.6579
				0.48444	-3.6579
				0.48472	-3.6533
				0.485	-3.6563
				0.48528	-3.6533
				0.48556	-3.6533
				0.48583	-3.6594
				0.48611	-3.6502
				0.48639	-3.6548
				0.48667	-3.6533
				0.48694	-3.6533
				0.48722	-3.6487
				0.4875	-3.6533
				0.48778	-3.6563
				0.48806	-3.6563
				0.48833	-3.6579
				0.48861	-3.6579
				0.48889	-3.6563
				0.48917	-3.6579
				0.48944	-3.6548
				0.48972	-3.6579
				0.49	-3.6594
				0.49028	-3.6548
				0.49056	-3.6594
				0.49083	-3.6548
				0.49111	-3.6533
				0.49139	-3.6517
				0.49167	-3.6625
				0.49194	-3.6609
				0.49222	-3.6625
				0.4925	-3.6609
				0.49278	-3.6594
				0.49306	-3.6594
				0.49333	-3.6609
				0.49361	-3.6563
				0.49389	-3.6579
				0.49417	-3.6502
				0.49444	-3.6579
				0.49472	-3.6563
				0.495	-3.6563
				0.49528	-3.6563
				0.49556	-3.6563
				0.49583	-3.6579
				0.49611	-3.6517
				0.49639	-3.6533
				0.49667	-3.6517
				0.49694	-3.6548
				0.49722	-3.6533
				0.4975	-3.6548
				0.49778	-3.6563
				0.49806	-3.6533
				0.49833	-3.6548
				0.49861	-3.6594
				0.49889	-3.6563
				0.49917	-3.6548
				0.49944	-3.6548
				0.49972	-3.6517
				0.5	-3.6533
				0.50028	-3.6579
				0.50056	-3.6502
				0.50083	-3.6533
				0.50111	-3.6548
				0.50139	-3.6533
				0.50167	-3.6533
				0.50194	-3.6471
				0.50222	-3.6441
				0.5025	-3.6471
				0.50278	-3.6471
				0.50306	-3.641
				0.50333	-3.6425
				0.50361	-3.6425
				0.50389	-3.641
				0.50417	-3.6379
				0.50444	-3.6364
				0.50472	-3.6348
				0.505	-3.6379
				0.50528	-3.641
				0.50556	-3.6379
				0.50583	-3.6395
				0.50611	-3.6379
				0.50639	-3.6395
				0.50667	-3.641
				0.50694	-3.641
				0.50722	-3.6441
				0.5075	-3.641
				0.50778	-3.6379
				0.50806	-3.6379
				0.50833	-3.6395
				0.50861	-3.641
				0.50889	-3.6425
				0.50917	-3.6456
				0.50944	-3.6502
				0.50972	-3.6471
				0.51	-3.6502
				0.51028	-3.6517
				0.51056	-3.6563
				0.51083	-3.6533
				0.51111	-3.6517
				0.51139	-3.6563
				0.51167	-3.6548
				0.51194	-3.6548
				0.51222	-3.6533
				0.5125	-3.6548
				0.51278	-3.6563
				0.51306	-3.6579
				0.51333	-3.6548
				0.51361	-3.6533
				0.51389	-3.6563
				0.51417	-3.6563
				0.51444	-3.6533
				0.51472	-3.6563
				0.515	-3.6594
				0.51528	-3.6579
				0.51556	-3.6563
				0.51583	-3.6533
				0.51611	-3.6517
				0.51639	-3.6517
				0.51667	-3.6502
				0.51694	-3.6487
				0.51722	-3.6517
				0.5175	-3.6517
				0.51778	-3.6579
				0.51806	-3.6548
				0.51833	-3.6548
				0.51861	-3.6548
				0.51889	-3.6579
				0.51917	-3.6563
				0.51944	-3.6548
				0.51972	-3.6533
				0.52	-3.6563
				0.52028	-3.6548
				0.52056	-3.6548
				0.52083	-3.6533
				0.52111	-3.6533
				0.52139	-3.6548
				0.52167	-3.6579
				0.52194	-3.6502
				0.52222	-3.6579
				0.5225	-3.6548
				0.52278	-3.6563
				0.52306	-3.6594
				0.52333	-3.6563
				0.52361	-3.6548
				0.52389	-3.6471
				0.52417	-3.6548
				0.52444	-3.6563
				0.52472	-3.6563
				0.525	-3.6563
				0.52528	-3.6563
				0.52556	-3.6594
				0.52583	-3.6517
				0.52611	-3.6594
				0.52639	-3.6517
				0.52667	-3.6533
				0.52694	-3.6548
				0.52722	-3.6517
				0.5275	-3.6548
				0.52778	-3.6517
				0.52806	-3.6533
				0.52833	-3.6579
				0.52861	-3.6563
				0.52889	-3.6533
				0.52917	-3.6563
				0.52944	-3.6594
				0.52972	-3.6579
				0.53	-3.6548
				0.53028	-3.6609
				0.53056	-3.6579
				0.53083	-3.6594
				0.53111	-3.6579
				0.53139	-3.6533
				0.53167	-3.6548
				0.53194	-3.6579
				0.53222	-3.6609
				0.5325	-3.6594
				0.53278	-3.6594
				0.53306	-3.6548
				0.53333	-3.6579
				0.53361	-3.6594
				0.53389	-3.6563
				0.53417	-3.6579
				0.53444	-3.6563
				0.53472	-3.6533
				0.535	-3.6579
				0.53528	-3.6579
				0.53556	-3.6533
				0.53583	-3.6563
				0.53611	-3.6579
				0.53639	-3.6563
				0.53667	-3.6579
				0.53694	-3.6594
				0.53722	-3.6594
				0.5375	-3.6579
				0.53778	-3.6594
				0.53806	-3.6579
				0.53833	-3.6594
				0.53861	-3.6609
				0.53889	-3.6563
				0.53917	-3.6548
				0.53944	-3.6579
				0.53972	-3.6579
				0.54	-3.6579
				0.54028	-3.6594
				0.54056	-3.6548
				0.54083	-3.6594
				0.54111	-3.6563
				0.54139	-3.6548
				0.54167	-3.6533
				0.54194	-3.6548
				0.54222	-3.6563
				0.5425	-3.6594
				0.54278	-3.664
				0.54306	-3.6594
				0.54333	-3.6579
				0.54361	-3.6594
				0.54389	-3.6594
				0.54417	-3.6609
				0.54444	-3.664
				0.54472	-3.664
				0.545	-3.6625
				0.54528	-3.6548
				0.54556	-3.6579
				0.54583	-3.6563
				0.54611	-3.6579
				0.54639	-3.6563
				0.54667	-3.6625
				0.54694	-3.6594
				0.54722	-3.6625
				0.5475	-3.6625
				0.54778	-3.6609
				0.54806	-3.6579
				0.54833	-3.6655
				0.54861	-3.6671
				0.54889	-3.6655
				0.54917	-3.664
				0.54944	-3.6655
				0.54972	-3.664
				0.55	-3.6655
				0.55028	-3.6625
				0.55056	-3.6579
				0.55083	-3.6594
				0.55111	-3.6579
				0.55139	-3.6609
				0.55167	-3.6609
				0.55194	-3.6625
				0.55222	-3.6625
				0.5525	-3.6594
				0.55278	-3.6533
				0.55306	-3.6594
				0.55333	-3.6594
				0.55361	-3.6594
				0.55389	-3.6609
				0.55417	-3.6609
[truncated: 19,605 more rows]

## Sheet: Figure S1
Supplementary Figure 1a						Supplementary Figure 1b				Supplementary Figure 1c						Supplementary Figure 1d
	X1	Y1	X2	Y2			X1	Y1			X1	Y1	X2	Y2			X1	Y1	Y1
Long name	Binding energy	Intensity	Binding energy	Intensity		Long name	Binding energy	Intensity		Long name	Binding energy	Intensity	Binding energy	Intensity		Long name		O atomic percent
Units	eV	arb units	eV	arb units		Units	eV	arb. units		Units	eV	arb. units	eV	arb. units		Units		%
Comment		KB		a-KB		Comment		a-KB		Comment		KB		a-KB		Comment		C-O	C=O
	1400.49	60515.5	1400.58	85387.3			298.58	3916.31			545.49	4496.92	545.59	5038.15			KB	2.70114	2.59886
	1399.49	60346	1399.58	81525.3			298.48	3961.76			545.39	4450.33	545.49	5083.02			a-KB	3.87178	2.72822
	1398.49	56243.3	1398.58	84320.1			298.38	4030.6			545.29	4622.36	545.39	5086.74
	1397.49	57389.4	1397.58	80003.8			298.28	3891.81			545.19	4522.5	545.29	5219.35
	1396.49	56142	1396.58	80738.6			298.18	3868.87			545.09	4480.71	545.19	5130.29
	1395.49	55944.4	1395.58	76986.7			298.08	4021.21			544.99	4369.95	545.09	4990.26
	1394.49	55041.7	1394.58	78581.1			297.98	3914.07			544.89	4401.6	544.99	5097.59
	1393.49	56128.9	1393.58	74782.4			297.88	3788.19			544.79	4474.19	544.89	5063.33
	1392.49	56925.6	1392.58	77637.6			297.78	3906.98			544.69	4456.95	544.79	5182.01
	1391.49	56484.7	1391.58	77484.2			297.68	3991.64			544.59	4477.84	544.69	5120.33
	1390.49	55038.9	1390.58	73867.3			297.58	3795.51			544.49	4435.82	544.59	5090
	1389.49	52350.2	1389.58	74766.4			297.48	3802.5			544.39	4345.63	544.49	4980.74
	1388.49	54538	1388.58	73255.1			297.38	4030.94			544.29	4368.91	544.39	5077.04
	1387.49	53634.5	1387.58	76074.6			297.28	4014.07			544.19	4495.01	544.29	5080.34
	1386.49	52070.6	1386.58	69177.7			297.18	3853.59			544.09	4377.28	544.19	5132.45
	1385.49	52159.7	1385.58	71354.3			297.08	3828.41			543.99	4389.99	544.09	5000.26
	1384.49	49071.2	1384.58	72920.4			296.98	3754.13			543.89	4369.33	543.99	5032.88
	1383.49	51669.1	1383.58	69151.1			296.88	3954.67			543.79	4376.6	543.89	5125.09
	1382.49	53513	1382.58	71720.2			296.78	3969.12			543.69	4394.8	543.79	5036.71
	1381.49	48139.1	1381.58	70332.2			296.68	4053.42			543.59	4306.61	543.69	4933.97
	1380.49	51830.5	1380.58	69248.3			296.58	3985.31			543.49	4525.9	543.59	5062.72
	1379.49	49680.8	1379.58	69860.4			296.48	4054.63			543.39	4350.17	543.49	5024.51
	1378.49	46391.2	1378.58	67048.1			296.38	4082.62			543.29	4389.68	543.39	5048.21
	1377.49	48939.5	1377.58	69949.3			296.28	3991.3			543.19	4360.72	543.29	5023.27
	1376.49	48852.7	1376.58	67274.3			296.18	4119.1			543.09	4359	543.19	5070.93
	1375.49	49117.3	1375.58	63945.4			296.08	4177.48			542.99	4251.35	543.09	5074.84
	1374.49	50474	1374.58	62652.5			295.98	4015.13			542.89	4353.55	542.99	5148.93
	1373.49	48390.6	1373.58	65024.8			295.88	4284.13			542.79	4337.83	542.89	5030.83
	1372.49	49042.2	1372.58	67598.5			295.78	4193.73			542.69	4349.76	542.79	4949.27
	1371.49	49188.6	1371.58	67865.5			295.68	4180.26			542.59	4413.6	542.69	5080.38
	1370.49	48120.9	1370.58	64813.2			295.58	4326.1			542.49	4193.66	542.59	4993.31
	1369.49	47973.7	1369.58	66338.8			295.48	4268.46			542.39	4351.06	542.49	5059.24
	1368.49	45530.5	1368.58	64844.6			295.38	4334.2			542.29	4313.15	542.39	4907.15
	1367.49	48222.7	1367.58	64069.1			295.28	4513.24			542.19	4396.52	542.29	4973.64
	1366.49	47015.6	1366.58	62484.4			295.18	4463.09			542.09	4309.39	542.19	5062.98
	1365.49	45333.1	1365.58	64955.5			295.08	4459.34			541.99	4291.95	542.09	4980.49
	1364.49	47887.2	1364.58	64106.2			294.98	4544.37			541.89	4394.88	541.99	4958.65
	1363.49	45250.8	1363.58	61657			294.88	4620.96			541.79	4270.35	541.89	4965.74
	1362.49	47358.4	1362.58	63717.5			294.78	4695.01			541.69	4405.42	541.79	5012.34
	1361.49	47063.2	1361.58	61495.6			294.68	4740.39			541.59	4374.67	541.69	5069.79
	1360.49	45481.8	1360.58	62555.5			294.58	4679.51			541.49	4412.57	541.59	5135.35
	1359.49	43891.2	1359.58	63271.5			294.48	4621.44			541.39	4324.64	541.49	5037.69
	1358.49	43516.9	1358.58	62513.6			294.38	4768.58			541.29	4392.08	541.39	5133
	1357.49	45444.2	1357.58	64130.2			294.28	4728.74			541.19	4315.56	541.29	5042.36
	1356.49	46091.9	1356.58	61456.6			294.18	4775.03			541.09	4271.8	541.19	5067.1
	1355.49	45397.6	1355.58	59592.8			294.08	4868.92			540.99	4292.92	541.09	5080.51
	1354.49	42005.7	1354.58	58508.6			293.98	4746.8			540.89	4427.66	540.99	5050.83
	1353.49	44680	1353.58	59804.5			293.88	4724.45			540.79	4338.29	540.89	5074.39
	1352.49	44204.2	1352.58	59412			293.78	4857.66			540.69	4355.04	540.79	5160.78
	1351.49	44060.2	1351.58	60059.5			293.68	4851.85			540.59	4348.06	540.69	5071.49
	1350.49	44690.2	1350.58	61913.6			293.58	5020.15			540.49	4486.33	540.59	5185.76
	1349.49	43555.3	1349.58	60003			293.48	5008.01			540.39	4347.03	540.49	5083.66
	1348.49	44629.9	1348.58	58335.2			293.38	5133.19			540.29	4218.73	540.39	5172.04
	1347.49	44778.9	1347.58	60428.8			293.28	5040.27			540.19	4278.5	540.29	5237.44
	1346.49	45125.5	1346.58	60162.3			293.18	5208.59			540.09	4371.72	540.19	5160.36
	1345.49	44172.7	1345.58	61071.8			293.08	5309.94			539.99	4323.47	540.09	5126.48
	1344.49	42194.2	1344.58	59548.4			292.98	5366.67			539.89	4267.82	539.99	5217.51
	1343.49	42651.8	1343.58	60133.6			292.88	5578.35			539.79	4354.8	539.89	5146.83
	1342.49	43657.1	1342.58	59912			292.78	5491.63			539.69	4442.33	539.79	5251.86
	1341.49	45432.7	1341.58	58899			292.68	5664.52			539.59	4316.09	539.69	5209.63
	1340.49	44660	1340.58	59110.4			292.58	5647.78			539.49	4376.77	539.59	5243.73
	1339.49	44408	1339.58	58988.2			292.48	5794.69			539.39	4341.71	539.49	5205.87
	1338.49	41124.1	1338.58	59670.5			292.38	5972.57			539.29	4359.74	539.39	5218.94
	1337.49	43324.5	1337.58	58088.9			292.28	6022.41			539.19	4282.44	539.29	5221.49
	1336.49	40820.9	1336.58	59202.8			292.18	6303.79			539.09	4395.38	539.19	5282.07
	1335.49	42673	1335.58	57753.3			292.08	6443.71			538.99	4318.6	539.09	5227.5
	1334.49	40512.1	1334.58	60281.1			291.98	6503.16			538.89	4322.42	538.99	5223.75
	1333.49	41850.6	1333.58	58686.6			291.88	6605.74			538.79	4271	538.89	5312.8
	1332.49	43760	1332.58	56577.9			291.78	6664.09			538.69	4323.28	538.79	5382.98
	1331.49	41550.8	1331.58	57245.5			291.68	6738.68			538.59	4330.68	538.69	5205.7
	1330.49	41368.1	1330.58	56019.7			291.58	6878.4			538.49	4398.67	538.59	5235
	1329.49	42131.2	1329.58	58619.8			291.48	6822.01			538.39	4321.84	538.49	5101.95
	1328.49	42252.7	1328.58	56128.3			291.38	6929.14			538.29	4457.07	538.39	5162.54
	1327.49	41855.6	1327.58	55869.4			291.28	7090.69			538.19	4372.5	538.29	5293.79
	1326.49	42329.9	1326.58	58055.7			291.18	7020.05			538.09	4304.36	538.19	5358.54
	1325.49	42862.8	1325.58	56812.9			291.08	7113.94			537.99	4389.9	538.09	5273.97
	1324.49	40070.7	1324.58	57029.2			290.98	7300.24			537.89	4300.1	537.99	5356.91
	1323.49	40988	1323.58	58791.3			290.88	7270.67			537.79	4347.46	537.89	5288.87
	1322.49	40952.3	1322.58	57579.2			290.78	7464.21			537.69	4370.07	537.79	5269.5
	1321.49	42588	1321.58	58907.8			290.68	7328.46			537.59	4418.18	537.69	5365.73
	1320.49	42399.4	1320.58	56537.6			290.58	7417.33			537.49	4379.14	537.59	5264.72
	1319.49	41969.8	1319.58	57013.4			290.48	7372.76			537.39	4424.03	537.49	5308.29
	1318.49	42390	1318.58	56983.7			290.38	7387.23			537.29	4440.43	537.39	5345.73
	1317.49	43465.9	1317.58	57363.3			290.28	7568.15			537.19	4421.48	537.29	5427
	1316.49	44088.1	1316.58	55096.1			290.18	7458.04			537.09	4491.21	537.19	5493.48
	1315.49	43582.6	1315.58	56455.2			290.08	7762.09			536.99	4445.78	537.09	5555.34
	1314.49	41171.2	1314.58	57854.5			289.98	7811.89			536.89	4291.4	536.99	5467.17
	1313.49	40450.8	1313.58	57057.9			289.88	7443.62			536.79	4363.11	536.89	5408.57
	1312.49	39762.1	1312.58	56547.2			289.78	7671.79			536.69	4384.36	536.79	5531.69
	1311.49	44073.5	1311.58	58026.6			289.68	7862.71			536.59	4392.23	536.69	5579.33
	1310.49	41339.1	1310.58	56954.4			289.58	7898.98			536.49	4433.95	536.59	5545.5
	1309.49	42174	1309.58	57935.7			289.48	8227.76			536.39	4480.64	536.49	5399.77
	1308.49	41379	1308.58	57942.1			289.38	8283.73			536.29	4400.15	536.39	5398.21
	1307.49	43367.8	1307.58	56219.4			289.28	8415.8			536.19	4469.83	536.29	5404.11
	1306.49	41842.3	1306.58	55313.8			289.18	8319.37			536.09	4559.28	536.19	5415.1
	1305.49	41206.7	1305.58	54803.9			289.08	8574.82			535.99	4645.13	536.09	5536.54
	1304.49	42813.1	1304.58	56971.6			288.98	8522.16			535.89	4601.58	535.99	5672.81
	1303.49	40018.5	1303.58	54852.9			288.88	8181.85			535.79	4499.75	535.89	5675.71
	1302.49	41277.8	1302.58	52786.7			288.78	8217.35			535.69	4683.98	535.79	5715.87
	1301.49	43112.2	1301.58	57831.8			288.68	8391.76			535.59	4831.06	535.69	5716.85
	1300.49	41202	1300.58	55836.3			288.58	8284.11			535.49	4772.85	535.59	5815.18
	1299.49	42452.6	1299.58	54355.8			288.48	8472.19			535.39	4896.5	535.49	5870.47
	1298.49	43956.8	1298.58	55101.9			288.38	8333.74			535.29	5140.23	535.39	6009.24
	1297.49	40451.8	1297.58	54236.3			288.28	8140.49			535.19	5203.31	535.29	5972.13
	1296.49	40738.5	1296.58	55969.1			288.18	8605.72			535.09	5098.26	535.19	6270.22
	1295.49	40905.1	1295.58	56441.3			288.08	8575.59			534.99	5377.68	535.09	6341.1
	1294.49	40853.2	1294.58	54394.2			287.98	8474.16			534.89	5475.65	534.99	6424.15
	1293.49	41290.2	1293.58	55462.4			287.88	8712.54			534.79	5881.74	534.89	6621.76
	1292.49	44075.3	1292.58	56221.6			287.78	8707.52			534.69	6237.5	534.79	6978.57
	1291.49	39748.7	1291.58	55845.7			287.68	9111.61			534.59	6370.81	534.69	7198.45
	1290.49	41853	1290.58	56532.7			287.58	9030.84			534.49	6740.14	534.59	7412.13
	1289.49	41654.5	1289.58	54826			287.48	9493.93			534.39	7097.53	534.49	7761.81
	1288.49	42163.5	1288.58	56516.8			287.38	9758.47			534.29	7341.76	534.39	7897.26
	1287.49	40969.6	1287.58	54910.8			287.28	9846.53			534.19	7743.61	534.29	8360.64
	1286.49	42002.6	1286.58	55159.7			287.18	10324			534.09	7903.3	534.19	8608.11
	1285.49	41208.8	1285.58	56513.5			287.08	10707			533.99	8288.5	534.09	8828.5
	1284.49	41008.3	1284.58	57958.5			286.98	10934.2			533.89	8460.44	533.99	9164.68
	1283.49	43151.3	1283.58	57793.2			286.88	11387			533.79	8280.18	533.89	9416.88
	1282.49	42525.9	1282.58	55018.9			286.78	12294.5			533.69	8426.43	533.79	9836.56
	1281.49	43471.9	1281.58	54161.1			286.68	12730.2			533.59	8356.7	533.69	9923.06
	1280.49	40134.6	1280.58	53918.7			286.58	13283.5			533.49	8581.72	533.59	9950.23
	1279.49	43001.9	1279.58	55563.7			286.48	13627.8			533.39	8451.28	533.49	10013.1
	1278.49	42929.2	1278.58	57371.6			286.38	14631.5			533.29	8489.65	533.39	10079
	1277.49	42753.3	1277.58	57858.3			286.28	15117.5			533.19	8228.3	533.29	10026.4
	1276.49	42220.4	1276.58	55076			286.18	15733.9			533.09	8525.48	533.19	10144.7
	1275.49	42754.1	1275.58	55361.2			286.08	16771.7			532.99	8523.93	533.09	10255.5
	1274.49	43025.9	1274.58	54253.4			285.98	18144			532.89	8438.06	532.99	10210.8
	1273.49	40941.6	1273.58	57462.7			285.88	19356			532.79	8648.91	532.89	10095.7
	1272.49	41571	1272.58	58581.1			285.78	21612.5			532.69	8690.91	532.79	10000.6
	1271.49	41740.4	1271.58	58798.5			285.68	23839.3			532.59	8642.16	532.69	9941.62
	1270.49	42047.7	1270.58	56454.9			285.58	26696.4			532.49	8621.58	532.59	9944.22
	1269.49	44053.3	1269.58	57944.2			285.48	30956.8			532.39	8585.72	532.49	9844.55
	1268.49	42546.8	1268.58	56559.4			285.38	36054.9			532.29	8375.48	532.39	9829.73
	1267.49	41401	1267.58	54567.3			285.28	42105.2			532.19	8105.57	532.29	9768.01
	1266.49	42977.4	1266.58	57273.8			285.18	49749.9			532.09	7771.35	532.19	9762.33
	1265.49	43458.8	1265.58	56867			285.08	58167.7			531.99	7492.59	532.09	9551.85
	1264.49	42961.8	1264.58	56852.3			284.98	66223.1			531.89	6956.83	531.99	9524.08
	1263.49	43235.1	1263.58	57079.1			284.88	72245.5			531.79	6489.76	531.89	9246.11
	1262.49	44712.8	1262.58	58483.2			284.78	72905			531.69	6008.98	531.79	8978.84
	1261.49	44966.2	1261.58	57276.5			284.68	70791			531.59	5859.96	531.69	8851.49
	1260.49	42454.5	1260.58	57873			284.58	63289.8			531.49	5468.73	531.59	8586.76
	1259.49	43617.1	1259.58	56427.1			284.48	53879.9			531.39	5377.71	531.49	8270.04
	1258.49	43331	1258.58	56288.8			284.38	43753.2			531.29	5037.02	531.39	7877.56
	1257.49	44361.9	1257.58	59006.8			284.28	34892.9			531.19	4846.94	531.29	7596.21
	1256.49	40527	1256.58	57756			284.18	27487.4			531.09	4755.61	531.19	7186.74
	1255.49	43421.6	1255.58	56143.8			284.08	21788.8			530.99	4683.3	531.09	6982.82
	1254.49	42008.1	1254.58	57699.7			283.98	16310.5			530.89	4756.23	530.99	6851.83
	1253.49	43196.7	1253.58	58616.5			283.88	12991.6			530.79	4541.53	530.89	6629.24
	1252.49	43547	1252.58	56711			283.78	9906.21			530.69	4608.42	530.79	6305.95
	1251.49	42955.7	1251.58	58617.6			283.68	7693.04			530.59	4519.67	530.69	5957.25
	1250.49	44408.4	1250.58	57544.9			283.58	6053.27			530.49	4426.71	530.59	5785.31
	1249.49	43606	1249.58	57599.3			283.48	4690.28			530.39	4516.46	530.49	5605.88
	1248.49	45307.5	1248.58	58361.2			283.38	3625.8			530.29	4318.72	530.39	5570.16
	1247.49	43889.7	1247.58	61917.4			283.28	2882.42			530.19	4332.02	530.29	5409.78
	1246.49	44155.5	1246.58	59296.3			283.18	2451.22			530.09	4266.12	530.19	5265.3
	1245.49	45062.2	1245.58	59976.3			283.08	2138.19			529.99	4358.7	530.09	5146.55
	1244.49	46679.1	1244.58	60915.4			282.98	1831.89			529.89	4226.41	529.99	5036.33
	1243.49	46490.2	1243.58	59203.9			282.88	1581.85			529.79	4214.16	529.89	5024.32
	1242.49	43327.3	1242.58	62006.6			282.78	1432.53			529.69	4346.05	529.79	4944.82
	1241.49	45017.8	1241.58	62257.7			282.68	1353.94			529.59	4240.59	529.69	4877.45
	1240.49	46293	1240.58	60425			282.58	1143.81			529.49	4223.18	529.59	4850.97
	1239.49	44158.7	1239.58	60342.4			282.48	1041.9			529.39	4176.85	529.49	4768.47
	1238.49	45406.8	1238.58	58934.1			282.38	989.128			529.29	4208.18	529.39	4523.95
	1237.49	45231.5	1237.58	58562.8			282.28	854.64			529.19	4312.12	529.29	4633.52
	1236.49	45167.6	1236.58	59913.7			282.18	827.594			529.09	4096.79	529.19	4744.1
	1235.49	46024.6	1235.58	60374.5			282.08	822.171			528.99	4148.78	529.09	4540.19
	1234.49	46431.4	1234.58	61941			281.98	744.383			528.89	4179.26	528.99	4616.05
	1233.49	47648.9	1233.58	63956.7			281.88	691.436			528.79	4170.83	528.89	4548.31
	1232.49	48655.6	1232.58	65546			281.78	636.253			528.69	4177.95	528.79	4549.08
	1231.49	47680.5	1231.58	66195.9			281.68	718.844			528.59	4113.2	528.69	4616.47
	1230.49	46906.9	1230.58	65796.1			281.58	593.601			528.49	4073.44	528.59	4594.39
	1229.49	50907.1	1229.58	65747			281.48	597.81			528.39	4115.52	528.49	4610.97
	1228.49	49261.9	1228.58	64559			281.38	578.495			528.29	4175.54	528.39	4683.59
	1227.49	49183.9	1227.58	66176.8			281.28	585.249			528.19	4201.61	528.29	4576.98
	1226.49	49897.7	1226.58	66342.5			281.18	587.717			528.09	4168.27	528.19	4681.29
	1225.49	50731.8	1225.58	66350.8			281.08	596.474			527.99	4065.75	528.09	4532.34
	1224.49	49782.5	1224.58	67620			280.98	531.101			527.89	4172.06	527.99	4542.7
	1223.49	51543.5	1223.58	65303.3			280.88	487.802			527.79	4208.99	527.89	4661.67
	1222.49	51007	1222.58	65810.2			280.78	500.526			527.69	4181.09	527.79	4530.84
	1221.49	46864.7	1221.58	66018.6			280.68	499.572			527.59	4110.95	527.69	4467.9
	1220.49	50134.7	1220.58	65431.4			280.58	484.292			527.49	4135	527.59	4405.16
	1219.49	45924.2	1219.58	66405.6			280.48	460.924			527.39	4167.43	527.49	4490.44
	1218.49	44264.1	1218.58	63311			280.38	476.545			527.29	4214.11	527.39	4568.14
	1217.49	43311.2	1217.58	60397.5			280.28	471.755			527.19	4162.04	527.29	4621.34
	1216.49	42698.4	1216.58	60975.8			280.18	452.343			527.09	4075.12	527.19	4532.41
	1215.49	42150	1215.58	58432.3			280.08	413.869			526.99	4199.97	527.09	4586.78
	1214.49	38176.8	1214.58	54545.5			279.98	439.63			526.89	4120.2	526.99	4551.06
	1213.49	35840.6	1213.58	51058.3			279.88	441.423			526.79	4148.07	526.89	4510.21
	1212.49	34532.5	1212.58	50582.4			279.78	439.219			526.69	4199.34	526.79	4548.59
	1211.49	32798.1	1211.58	47911.9			279.68	429.299			526.59	4204.01	526.69	4532.01
	1210.49	31322	1210.58	45290.9			279.58	471.118			526.49	4092.52	526.59	4532.97
	1209.49	29271.6	1209.58	41526.1							526.39	4094.71	526.49	4581.36
	1208.49	27300.4	1208.58	37927.2							526.29	4234.65	526.39	4602.92
	1207.49	26215.1	1207.58	35587.9							526.19	4233.66	526.29	4599.44
	1206.49	25450.7	1206.58	36087.1							526.09	4205.12	526.19	4525.75
	1205.49	23140.4	1205.58	33699.4							525.99	4330.76	526.09	4621.53
	1204.49	23814.5	1204.58	34929.2							525.89	4128.04	525.99	4488.83
	1203.49	24349	1203.58	31396.9							525.79	4199.63	525.89	4560.33
	1202.49	22165	1202.58	32898.3							525.69	4064.77	525.79	4542.08
	1201.49	22319	1201.58	31758.4							525.59	4170.21	525.69	4610.48
	1200.49	22049.5	1200.58	32030.9							525.49	4117.85	525.59	4700.01
	1199.49	23010.3	1199.58	31967.6
	1198.49	23230.8	1198.58	32849.4
	1197.49	22887.1	1197.58	30686.4
	1196.49	22902.7	1196.58	32640.5
	1195.49	23419.3	1195.58	33026.6
	1194.49	22068.8	1194.58	32104.7
	1193.49	22390.9	1193.58	33433.4
	1192.49	22710.9	1192.58	31821.5
	1191.49	22196.3	1191.58	32691.6
	1190.49	22932.2	1190.58	32240.5
	1189.49	22670.7	1189.58	31543
	1188.49	22967.2	1188.58	30919.7
	1187.49	23960.1	1187.58	30110.2
	1186.49	24819	1186.58	32420
	1185.49	23114.9	1185.58	31026.3
	1184.49	22455.9	1184.58	33301.5
	1183.49	22421.6	1183.58	32855.3
	1182.49	22377.8	1182.58	31430.9
	1181.49	22904.4	1181.58	31903.6
	1180.49	23050.7	1180.58	33012.1
	1179.49	23282.2	1179.58	31826.3
	1178.49	22179.4	1178.58	32477.9
	1177.49	22471.1	1177.58	31957.8
	1176.49	22598.9	1176.58	32600.1
	1175.49	22937.8	1175.58	32715
	1174.49	22469.5	1174.58	31293.5
	1173.49	22807.5	1173.58	33232.1
	1172.49	21939	1172.58	32232.7
	1171.49	23415.4	1171.58	31631
	1170.49	23489.5	1170.58	32426.3
	1169.49	24128.3	1169.58	31753.1
	1168.49	22983.9	1168.58	32499.5
	1167.49	22560.8	1167.58	31986.3
	1166.49	23301	1166.58	31345.3
	1165.49	21935.9	1165.58	32246.3
	1164.49	23215.8	1164.58	32777.7
	1163.49	23113.5	1163.58	32755.7
	1162.49	23161.9	1162.58	32755.5
	1161.49	22426.3	1161.58	32746
	1160.49	22288	1160.58	32840.2
	1159.49	23087.2	1159.58	32657.3
	1158.49	23268	1158.58	31571.4
	1157.49	23220	1157.58	30884.4
	1156.49	23653.2	1156.58	32322.7
	1155.49	22866.5	1155.58	32602.9
	1154.49	23732.1	1154.58	32941.9
	1153.49	23281.9	1153.58	32644.8
	1152.49	23051.4	1152.58	32715.9
	1151.49	23376.8	1151.58	33048.4
	1150.49	22986	1150.58	33311.2
	1149.49	23446.4	1149.58	33553.2
	1148.49	23324.3	1148.58	32369.9
	1147.49	23917.5	1147.58	33074.7
	1146.49	22915.5	1146.58	32470.9
	1145.49	23805.1	1145.58	31742.1
	1144.49	23811.9	1144.58	33312.5
	1143.49	24035.6	1143.58	34009.8
	1142.49	22985.7	1142.58	31031.1
	1141.49	22333.6	1141.58	33186.3
	1140.49	22532.6	1140.58	33683.6
	1139.49	22056.1	1139.58	31871.3
	1138.49	23904.1	1138.58	33021.2
	1137.49	23208.5	1137.58	32290.3
	1136.49	24041.8	1136.58	34979.5
	1135.49	25082.9	1135.58	32823.9
	1134.49	24417.6	1134.58	34006.5
	1133.49	23064.1	1133.58	32550.3
	1132.49	24150.3	1132.58	30979.5
	1131.49	22745	1131.58	33664.8
	1130.49	22335.7	1130.58	33155.3
	1129.49	23986.6	1129.58	32691.5
	1128.49	22939.4	1128.58	34072.4
	1127.49	23652.6	1127.58	33376.4
	1126.49	22311.1	1126.58	33324.5
	1125.49	23719.6	1125.58	33949.2
	1124.49	22976.6	1124.58	32008.9
	1123.49	22543.7	1123.58	33752.3
	1122.49	23225.9	1122.58	31497.3
	1121.49	23133.3	1121.58	32673.4
	1120.49	24057.8	1120.58	33584.5
	1119.49	23350.8	1119.58	33878.4
	1118.49	24546.7	1118.58	32741.1
	1117.49	23832.6	1117.58	34363.7
	1116.49	24233.3	1116.58	33401.8
	1115.49	22992.5	1115.58	33646.2
	1114.49	22801.6	1114.58	33387
	1113.49	24199.2	1113.58	33174.1
	1112.49	24272.4	1112.58	34186
	1111.49	25043.4	1111.58	32738.1
	1110.49	22990.5	1110.58	34809.9
	1109.49	23463.7	1109.58	32639.3
	1108.49	23637.6	1108.58	34416.7
	1107.49	24969.2	1107.58	32674.1
	1106.49	24303.4	1106.58	32521.2
	1105.49	24494	1105.58	32948.8
	1104.49	25326.5	1104.58	33553.9
	1103.49	23808.6	1103.58	33573.7
	1102.49	24056.9	1102.58	34463.4
	1101.49	24818.3	1101.58	33262
	1100.49	24388.7	1100.58	33802.6
	1099.49	24127.1	1099.58	33648.7
	1098.49	23705.3	1098.58	32584.6
	1097.49	23705.1	1097.58	33753.8
	1096.49	24440.2	1096.58	34506.5
	1095.49	25259.5	1095.58	33120.4
	1094.49	24529.2	1094.58	34344.1
	1093.49	24451.8	1093.58	33666.4
	1092.49	23794.1	1092.58	33578.1
	1091.49	25361.2	1091.58	33139.5
	1090.49	25731	1090.58	33011.4
	1089.49	23225	1089.58	33571.1
	1088.49	23601.6	1088.58	35223.3
	1087.49	23283.5	1087.58	34055
	1086.49	24939.7	1086.58	34020.5
	1085.49	24634.3	1085.58	33712.2
	1084.49	25795.3	1084.58	34025
	1083.49	23439.4	1083.58	33612
	1082.49	24434.3	1082.58	35052.2
	1081.49	24786.8	1081.58	34641
	1080.49	24308.7	1080.58	34191.8
	1079.49	25225.3	1079.58	34792.4
	1078.49	24484.5	1078.58	33556.4
	1077.49	24315.4	1077.58	34314.3
	1076.49	24696.2	1076.58	33104.2
	1075.49	25581.2	1075.58	35753.1
	1074.49	24851	1074.58	34907.8
	1073.49	24739.6	1073.58	35078.9
	1072.49	25511.9	1072.58	35234
	1071.49	25974.6	1071.58	35928.5
	1070.49	23614	1070.58	32419.2
	1069.49	25334.5	1069.58	35043.4
	1068.49	25247.8	1068.58	35595.6
	1067.49	24180.8	1067.58	34418.6
	1066.49	25485.1	1066.58	35070.2
	1065.49	23583.3	1065.58	35746.7
	1064.49	24951.4	1064.58	35498.7
	1063.49	25395	1063.58	34504.2
	1062.49	24706.3	1062.58	34613.6
	1061.49	24074.8	1061.58	34642.1
	1060.49	23787.9	1060.58	36287.6
	1059.49	25487.8	1059.58	34824.6
	1058.49	25358	1058.58	36857.5
	1057.49	25596.7	1057.58	34732.9
	1056.49	25899.5	1056.58	33869.5
	1055.49	25826.9	1055.58	35269.6
	1054.49	25128.2	1054.58	35794.8
	1053.49	25918.3	1053.58	36488
	1052.49	25811.5	1052.58	35080.7
	1051.49	26885.8	1051.58	35887.1
	1050.49	25127.3	1050.58	36886.7
	1049.49	25619.8	1049.58	35089.9
	1048.49	26193.2	1048.58	36081.7
	1047.49	25289.3	1047.58	36131.5
	1046.49	24356	1046.58	34821.9
	1045.49	26783.9	1045.58	35247.1
	1044.49	25845.9	1044.58	35659.2
	1043.49	24462.4	1043.58	33988.4
	1042.49	26625.8	1042.58	35982.3
	1041.49	25302.3	1041.58	36225.3
	1040.49	25592.4	1040.58	36058.5
	1039.49	26426.3	1039.58	35917.6
	1038.49	26094.4	1038.58	36627.2
	1037.49	24793	1037.58	36358.9
	1036.49	26014.9	1036.58	35815.8
	1035.49	26259.2	1035.58	35995.8
	1034.49	26567.4	1034.58	36327.5
	1033.49	26265.4	1033.58	36467.7
	1032.49	25450.1	1032.58	34999.8
	1031.49	27213.9	1031.58	35390.7
	1030.49	25799.3	1030.58	34815.9
	1029.49	25882.6	1029.58	36464.3
	1028.49	25409.4	1028.58	34961.1
	1027.49	27429.9	1027.58	36130.4
	1026.49	26023.7	1026.58	37036.3
	1025.49	27066	1025.58	37352.2
	1024.49	27064.9	1024.58	35372.6
	1023.49	26889.9	1023.58	35314.2
	1022.49	26820.7	1022.58	37155.2
	1021.49	26560.3	1021.58	38071.7
	1020.49	26832.9	1020.58	36076.4
	1019.49	27741.6	1019.58	37130.3
	1018.49	28282.2	1018.58	37496.6
	1017.49	26839.9	1017.58	37613.3
	1016.49	27095.7	1016.58	35812.8
	1015.49	27683.2	1015.58	36831.6
	1014.49	27378.3	1014.58	36899.2
	1013.49	26551.4	1013.58	36430.2
	1012.49	27332.6	1012.58	36098.4
	1011.49	26603.5	1011.58	35949.2
	1010.49	27712	1010.58	38283.7
	1009.49	26513.5	1009.58	37789.7
	1008.49	27459.9	1008.58	36933.9
	1007.49	28748.8	1007.58	37840.6
	1006.49	27852.8	1006.58	38506.8
	1005.49	28215.2	1005.58	39488.7
	1004.49	28316.4	1004.58	37208.9
	1003.49	27490.2	1003.58	38822.4
	1002.49	27891.1	1002.58	38314.2
	1001.49	29482.9	1001.58	38160
	1000.49	28684	1000.58	36996.1
	999.49	27708.4	999.58	38081.1
	998.49	29112.4	998.58	39654.5
	997.49	28024.8	997.58	38301.7
	996.49	28665.6	996.58	38825.2
	995.49	28987.1	995.58	38972.3
	994.49	27867.4	994.58	38700.6
	993.49	28530.4	993.58	38216.5
	992.49	28018.8	992.58	39763.5
	991.49	26621.2	991.58	37381.7
	990.49	28013.2	990.58	37679.3
	989.49	26595.9	989.58	37012.7
	988.49	27564.5	988.58	38658.5
	987.49	27415.1	987.58	36879.8
	986.49	27807	986.58	36489.9
	985.49	29695.7	985.58	36923
	984.49	27486.9	984.58	36711.9
	983.49	27053.2	983.58	37684.2
	982.49	27695.4	982.58	39295.4
	981.49	29649.2	981.58	39565.2
	980.49	28960.8	980.58	38913.5
	979.49	29517.2	979.58	40794.8
	978.49	31560	978.58	40990
	977.49	29732.4	977.58	42046.4
	976.49	30922	976.58	41104.7
	975.49	30521.9	975.58	40625.5
	974.49	29788.2	974.58	41782.9
	973.49	29002.1	973.58	39381
	972.49	27710.9	972.58	41543.9
	971.49	29813	971.58	40783.4
	970.49	27846.4	970.58	38894.7
	969.49	27450	969.58	38489.7
	968.49	26717.6	968.58	37699.7
	967.49	26402.3	967.58	36029
	966.49	25992.5	966.58	33857.9
	965.49	24342.8	965.58	33608.8
	964.49	25522.7	964.58	32933.8
	963.49	24754.4	963.58	32979.7
	962.49	24068.4	962.58	34962
	961.49	25255.9	961.58	31814.1
	960.49	23574.2	960.58	32710
	959.49	23571.8	959.58	32884.5
	958.49	23924.4	958.58	31685.9
	957.49	24683.7	957.58	34366.7
	956.49	24997.5	956.58	31287.7
	955.49	25997.6	955.58	32301.8
	954.49	24851.9	954.58	33062.2
	953.49	25120.5	953.58	31245.8
	952.49	24846.6	952.58	31717.1
	951.49	25802.1	951.58	32518.2
	950.49	25496.8	950.58	32797.8
	949.49	24487.9	949.58	33874.5
	948.49	25778.8	948.58	32116.3
	947.49	25428	947.58	32645.2
	946.49	23879.2	946.58	33006.5
	945.49	25158.3	945.58	31783.9
	944.49	25328.2	944.58	32227.2
	943.49	25832	943.58	32468.2
	942.49	24173.7	942.58	32886.7
	941.49	24710.2	941.58	33322.5
	940.49	24520.8	940.58	33128.8
	939.49	25380.5	939.58	33736.5
	938.49	25265	938.58	33904.8
	937.49	25040.9	937.58	32809.7
	936.49	25823.4	936.58	32787.3
	935.49	27194.5	935.58	32050.6
	934.49	24881.9	934.58	33203.3
	933.49	24296.3	933.58	33618.7
	932.49	25373.8	932.58	32369.8
	931.49	25122.7	931.58	31758.6
	930.49	26079	930.58	33207
	929.49	26201.6	929.58	33510
	928.49	25280.5	928.58	32523.7
	927.49	25891.5	927.58	33312.1
	926.49	25194.5	926.58	34408.7
	925.49	25265.2	925.58	33812.1
	924.49	24430.5	924.58	32248.5
	923.49	26004.8	923.58	32429.9
	922.49	27564	922.58	32284.9
	921.49	24456.8	921.58	32687
	920.49	25813.1	920.58	32221
	919.49	25648.8	919.58	32870.1
	918.49	25189.4	918.58	33236.6
	917.49	27134.3	917.58	34555.9
	916.49	26004.1	916.58	33233.7
	915.49	25417.2	915.58	33309.6
	914.49	26257.9	914.58	35576.5
	913.49	25835.7	913.58	34188.6
	912.49	24563.7	912.58	33130.1
	911.49	26910.3	911.58	33400.8
	910.49	25025.7	910.58	34542.6
	909.49	27229.6	909.58	33787.9
	908.49	25691.8	908.58	34198.4
	907.49	27123.7	907.58	33522.7
	906.49	26596.6	906.58	31446.2
	905.49	27056.6	905.58	34636.3
	904.49	26198.7	904.58	33697.2
	903.49	25708.7	903.58	34431.5
	902.49	25811	902.58	34366.2
	901.49	26989.2	901.58	33808
	900.49	25697.7	900.58	33823.7
	899.49	25070	899.58	33893.8
	898.49	25016.7	898.58	33546.7
	897.49	25336.8	897.58	34563.8
	896.49	25223.2	896.58	34598.2
	895.49	27433.8	895.58	34404.1
	894.49	28250.4	894.58	33141
	893.49	26130.5	893.58	33425.3
	892.49	26404.3	892.58	33608.2
	891.49	25930.9	891.58	34960.5
	890.49	25362.3	890.58	34519.4
	889.49	26134.4	889.58	33663.9
	888.49	27032.5	888.58	35295.7
	887.49	24847.3	887.58	35287.6
	886.49	26961.3	886.58	33170.3
	885.49	26429	885.58	35899.2
	884.49	27322	884.58	35079.1
	883.49	27013.7	883.58	34560.9
	882.49	27381	882.58	35025.1
	881.49	26796.3	881.58	34190.9
	880.49	27419.4	880.58	34308.8
	879.49	26262.5	879.58	34828.5
	878.49	26185.3	878.58	34155.1
	877.49	27133.7	877.58	34743.5
	876.49	27723.4	876.58	35384.4
	875.49	25383.3	875.58	35353
	874.49	26881.2	874.58	34796.5
	873.49	27163.9	873.58	34442.2
	872.49	27052.4	872.58	34218.5
	871.49	27055.5	871.58	34796.2
	870.49	26858.2	870.58	35427
	869.49	27723.5	869.58	34136.1
	868.49	27035.3	868.58	34082.3
	867.49	26893.7	867.58	34882.7
	866.49	26708.5	866.58	35453.9
	865.49	27496.2	865.58	34914.5
	864.49	27240.6	864.58	36689.2
	863.49	28380.2	863.58	34845
	862.49	26503	862.58	34718.2
	861.49	26908	861.58	36795.5
	860.49	27204.2	860.58	36127.2
	859.49	27678.7	859.58	37837.1
	858.49	26557.3	858.58	35024.9
	857.49	27477.4	857.58	36270.6
	856.49	27323.7	856.58	35733.5
	855.49	27804.7	855.58	36293.5
	854.49	27664.4	854.58	35274.4
	853.49	28473.4	853.58	36153.5
	852.49	27366.6	852.58	35590.3
	851.49	27455	851.58	35119.7
	850.49	26668.1	850.58	37251.4
	849.49	27987	849.58	36150.3
	848.49	27348.9	848.58	34879.3
	847.49	27419.2	847.58	35658.3
	846.49	27077.4	846.58	34933
	845.49	27280.6	845.58	34829.8
	844.49	27987.7	844.58	35966.9
	843.49	27882.6	843.58	36363.4
	842.49	27386.2	842.58	34922.2
	841.49	27284.4	841.58	36187.1
	840.49	27801.4	840.58	36249.3
	839.49	27701.9	839.58	37090.4
	838.49	28585.8	838.58	34279
	837.49	28823.5	837.58	35712.6
	836.49	27978.6	836.58	36485.3
	835.49	26622.3	835.58	36574.9
	834.49	27589.2	834.58	37690.1
	833.49	27675.2	833.58	37081.3
	832.49	27419.5	832.58	37579.1
	831.49	28621.5	831.58	37987.1
	830.49	27677.9	830.58	37499.4
	829.49	27665.4	829.58	36263.4
	828.49	28123	828.58	36891.2
	827.49	28649.4	827.58	37444.6
	826.49	29347.9	826.58	36096.4
	825.49	27174.5	825.58	36536.2
	824.49	28599.5	824.58	36797.8
	823.49	28979.5	823.58	37730.2
	822.49	29416.6	822.58	36754.7
	821.49	28709	821.58	37425.2
	820.49	27868.9	820.58	38075.1
	819.49	28408.6	819.58	38258
	818.49	28928.3	818.58	34617.2
	817.49	29093.6	817.58	36570
	816.49	28617	816.58	36733.3
	815.49	28745.9	815.58	38436.7
	814.49	28048.5	814.58	37969.9
	813.49	28203.7	813.58	36725.4
	812.49	28838	812.58	37038.6
	811.49	28953.8	811.58	37737.1
	810.49	28281	810.58	35904.5
	809.49	28463.8	809.58	38557
	808.49	29195.2	808.58	36238.6
	807.49	30354.9	807.58	36889.4
	806.49	29011.3	806.58	38064
	805.49	28745.6	805.58	37367.8
	804.49	29315.2	804.58	36706.6
	803.49	29126.3	803.58	38900.1
	802.49	28667.1	802.58	37191.7
	801.49	29007.9	801.58	36734.6
	800.49	29863.5	800.58	38018
	799.49	29328.9	799.58	36969.9
	798.49	29781.8	798.58	37412.4
	797.49	29984.1	797.58	37996.9
	796.49	30081.3	796.58	38769.5
	795.49	29096.2	795.58	37417.3
	794.49	29232.3	794.58	37735.5
	793.49	28987.9	793.58	37407.5
	792.49	30408.9	792.58	38246.2
	791.49	28392.7	791.58	38559
	790.49	29441.4	790.58	38908
	789.49	30032.1	789.58	38287.2
	788.49	28767.4	788.58	39496.6
	787.49	29064.3	787.58	39076
	786.49	29639.5	786.58	36798.9
	785.49	30200.3	785.58	38126.5
	784.49	30154.3	784.58	39285.4
	783.49	29056.1	783.58	38928.6
	782.49	30691	782.58	38519.5
	781.49	28958.6	781.58	38084.5
	780.49	29130.8	780.58	39456.3
	779.49	30544.1	779.58	39405.6
	778.49	30334	778.58	40273.6
	777.49	28968.9	777.58	38414.8
	776.49	28837.3	776.58	40360.7
	775.49	29835.9	775.58	39234.5
	774.49	29695.3	774.58	41193
	773.49	29614.2	773.58	39675.1
	772.49	28371.9	772.58	40529.8
	771.49	28914	771.58	39108.1
	770.49	30026.5	770.58	40358.3
	769.49	30544.7	769.58	38863.5
	768.49	30452.4	768.58	39568.9
	767.49	30086.8	767.58	39885.6
	766.49	29685.9	766.58	37774.7
	765.49	31491.5	765.58	37891
	764.49	29534.1	764.58	39174.4
	763.49	28641.2	763.58	39105.1
	762.49	30429.7	762.58	41588.9
	761.49	30373.2	761.58	37338.6
	760.49	31220.1	760.58	39692.6
	759.49	31334.9	759.58	40182
	758.49	29676.4	758.58	38701.7
	757.49	30176	757.58	39992.4
	756.49	29706.5	756.58	38278.7
	755.49	29579.7	755.58	39473.8
	754.49	28538.4	754.58	39141
	753.49	29688.3	753.58	39816.5
	752.49	28671.6	752.58	38658.6
	751.49	29236.6	751.58	39741
	750.49	31446.1	750.58	40414.3
	749.49	30631.2	749.58	40112.5
	748.49	30064	748.58	40450.1
	747.49	31421.1	747.58	40380.8
	746.49	30787.3	746.58	39568.6
	745.49	29862.5	745.58	41067.4
	744.49	30504.5	744.58	40453.7
	743.49	30447.8	743.58	40835.5
	742.49	31337.2	742.58	38860.2
	741.49	31284.1	741.58	40326.8
	740.49	30483	740.58	39646.8
	739.49	29259.7	739.58	40989.3
	738.49	32340.7	738.58	40550
	737.49	29697.2	737.58	40270.7
	736.49	31450.1	736.58	42396.8
	735.49	30655.3	735.58	40816.7
	734.49	30467.6	734.58	39746.7
	733.49	31011.5	733.58	39597
	732.49	31779	732.58	41346.6
	731.49	30524.9	731.58	41055.8
	730.49	31241.2	730.58	40363
	729.49	31939.6	729.58	40587.1
	728.49	32624.4	728.58	41650.1
	727.49	31117.5	727.58	41564.8
	726.49	30023.8	726.58	41638.7
	725.49	30557.3	725.58	40916.9
	724.49	30869.4	724.58	42872.2
	723.49	31581.7	723.58	41133.1
	722.49	33027.4	722.58	42108.2
	721.49	31465.5	721.58	40993.3
	720.49	32395.1	720.58	40018.4
	719.49	32416.6	719.58	41419.9
	718.49	32038.9	718.58	40789.6
	717.49	31481	717.58	40677.1
	716.49	31704.6	716.58	42419.7
	715.49	30945.6	715.58	41646.2
	714.49	32032.9	714.58	40557.1
	713.49	32604.9	713.58	41867.7
	712.49	31929	712.58	42869.9
	711.49	31919	711.58	40912.4
	710.49	31858.7	710.58	40764.6
	709.49	31000.1	709.58	42140.7
	708.49	30695.4	708.58	41287.3
	707.49	31918.2	707.58	42144.9
	706.49	31968.1	706.58	42458.4
	705.49	31649.7	705.58	41789.9
	704.49	33533.9	704.58	42710.5
	703.49	32435.1	703.58	41238.1
	702.49	32840.8	702.58	42746
	701.49	32089.3	701.58	42924.2
	700.49	32507.4	700.58	42932.7
	699.49	32652.7	699.58	42673.7
	698.49	32248.6	698.58	41304.1
	697.49	32310.6	697.58	40371.7
	696.49	31117	696.58	43891.6
	695.49	31983.9	695.58	41523.5
	694.49	33029.4	694.58	42112
	693.49	32236.3	693.58	40983.5
	692.49	32441.2	692.58	42896.8
	691.49	31952	691.58	43295
	690.49	32767.3	690.58	44539.8
	689.49	32589.8	689.58	45667.1
	688.49	32226.9	688.58	43584.6
	687.49	33215.6	687.58	44341.6
	686.49	32814.7	686.58	42878.2
	685.49	31245.9	685.58	42054.7
	684.49	31840.9	684.58	42460
	683.49	33313.5	683.58	42499.5
	682.49	32919	682.58	43014.7
	681.49	32164.8	681.58	42401
	680.49	32192.2	680.58	42830
	679.49	31941.9	679.58	42430.8
	678.49	32398.1	678.58	42534.4
	677.49	32130.2	677.58	44148.3
	676.49	33297.2	676.58	42841.1
	675.49	32707.4	675.58	42997.2
	674.49	31640.6	674.58	43564.7
	673.49	32793.2	673.58	43672.6
	672.49	33681.2	672.58	45509.3
	671.49	32301.6	671.58	41055.8
	670.49	33954.6	670.58	44031.7
	669.49	33982.8	669.58	44012.3
	668.49	33201.2	668.58	43453.6
	667.49	33351.4	667.58	44262.1
	666.49	33256.6	666.58	42861.9
	665.49	33898.9	665.58	43168.5
	664.49	32250.2	664.58	44212.5
	663.49	32948.7	663.58	44743.9
	662.49	33088.9	662.58	43466.7
	661.49	33526.8	661.58	44216.1
	660.49	34485.1	660.58	44376.8
	659.49	33635.4	659.58	44849.3
	658.49	34505.6	658.58	43942.6
	657.49	33127.1	657.58	44242.7
	656.49	33173.1	656.58	42836.8
	655.49	33041.3	655.58	45311.3
	654.49	33261.4	654.58	45918.1
	653.49	32664.2	653.58	45161.6
	652.49	33749.2	652.58	44609.8
	651.49	33707.2	651.58	42815.9
	650.49	34081.6	650.58	43459.7
	649.49	34353.9	649.58	43326
	648.49	33935.5	648.58	45577.7
	647.49	34136.5	647.58	43694.1
	646.49	35143.7	646.58	43964.8
	645.49	33710.6	645.58	45032.5
	644.49	34011.7	644.58	46559.4
	643.49	34002.5	643.58	44441.2
	642.49	35139	642.58	44547.1
	641.49	34079.3	641.58	44333.4
	640.49	33794.1	640.58	45866.8
	639.49	34535.8	639.58	45852.6
	638.49	34305.4	638.58	44264.7
	637.49	34473.8	637.58	44983.7
	636.49	34212.5	636.58	45278.7
	635.49	34800.9	635.58	44995
	634.49	34707.6	634.58	46154.3
	633.49	35431.4	633.58	44001.6
	632.49	34955.8	632.58	44710.9
	631.49	34173	631.58	46244.1
	630.49	35949.6	630.58	44001.8
	629.49	35763.2	629.58	45814.5
	628.49	34158.3	628.58	43874
	627.49	34476.9	627.58	44460
	626.49	35345.9	626.58	45014.7
	625.49	34965.4	625.58	45335.9
	624.49	35704.9	624.58	45499.3
	623.49	34208.5	623.58	45165.1
	622.49	33926.9	622.58	44389.2
	621.49	35810	621.58	46574.1
	620.49	34629.5	620.58	45589.6
	619.49	33354.3	619.58	44321.5
	618.49	33990.5	618.58	46441.4
	617.49	34913.4	617.58	47461.5
	616.49	34045.4	616.58	45243.9
	615.49	35098.4	615.58	44931.2
	614.49	35114.4	614.58	44711.6
	613.49	34912.2	613.58	46237.4
	612.49	35229.9	612.58	45669.2
	611.49	34587.8	611.58	46732.8
	610.49	36044.3	610.58	45978.3
	609.49	34820.7	609.58	45628.9
	608.49	34670.8	608.58	45732.3
	607.49	34308.3	607.58	47253.6
	606.49	35389.3	606.58	47261.5
	605.49	34437.2	605.58	46793.1
	604.49	36766.5	604.58	46850.1
	603.49	36171.4	603.58	46869
	602.49	35057.5	602.58	46516.7
	601.49	34384.3	601.58	48659.4
	600.49	35782.4	600.58	47601.5
	599.49	34000.5	599.58	45315.3
	598.49	36973.9	598.58	46627
	597.49	36219.7	597.58	47860.3
	596.49	36458.9	596.58	45226.1
	595.49	36449.4	595.58	46078
	594.49	35229.2	594.58	45974.8
	593.49	36381.7	593.58	45471.2
	592.49	35754.9	592.58	47155.9
	591.49	35754	591.58	47111.1
	590.49	35719.9	590.58	47430.1
	589.49	35957.4	589.58	48319
	588.49	35264.2	588.58	47831.9
	587.49	35597	587.58	48888.9
	586.49	35485.7	586.58	48451.3
	585.49	36830	585.58	47564.4
	584.49	36308.8	584.58	47636.2
	583.49	36818	583.58	46795.5
	582.49	36232.4	582.58	46694.1
	581.49	37763.3	581.58	46170.8
	580.49	35991.9	580.58	47939
	579.49	35815	579.58	47447.3
	578.49	37053.7	578.58	48855.3
	577.49	36729.3	577.58	47191.2
	576.49	37383.6	576.58	47508.3
	575.49	36309	575.58	47191
	574.49	35336.2	574.58	47801
	573.49	36496.1	573.58	47927.2
	572.49	36309.2	572.58	46760.3
	571.49	35930.5	571.58	47789.8
	570.49	35471.1	570.58	48317.6
	569.49	38156.8	569.58	46190.2
	568.49	37241	568.58	47281.4
	567.49	38043.2	567.58	48172.1
	566.49	37471.1	566.58	48296.8
	565.49	37671	565.58	47976.4
	564.49	37211.2	564.58	47066
	563.49	36381	563.58	46915.6
	562.49	36614.4	562.58	49330.6
	561.49	37494.1	561.58	49463.4
	560.49	37528.7	560.58	48231.6
	559.49	37727	559.58	48324.8
	558.49	37732.2	558.58	48895.8
	557.49	37583.2	557.58	49216.9
	556.49	38121.5	556.58	49210.1
	555.49	37351.9	555.58	46791.5
	554.49	39809.7	554.58	50087.1
	553.49	38425.1	553.58	46996.2
	552.49	37829.7	552.58	49168.2
	551.49	37352.6	551.58	47725.4
	550.49	37005.6	550.58	47399.6
	549.49	37754.5	549.58	47273.2
	548.49	36994.6	548.58	45433.2
	547.49	36661.8	547.58	48017
	546.49	37364.6	546.58	47990.3
	545.49	36693.5	545.58	47086.4
	544.49	34940.5	544.58	46934.1
	543.49	35377.7	543.58	46891.5
	542.49	35901.4	542.58	46508.2
	541.49	35084.8	541.58	44066.3
	540.49	37055.8	540.58	48569
	539.49	36291	539.58	48562.3
	538.49	35640.7	538.58	47469.3
	537.49	35617.5	537.58	48577.7
	536.49	37785.3	536.58	50811.4
	535.49	41222.8	535.58	55450.4
	534.49	53627.4	534.58	69043.9
	533.49	67005.5	533.58	83042.2
	532.49	63057	532.58	87346.1
	531.49	46431.6	531.58	70057.7
	530.49	36774.1	530.58	54515.9
	529.49	36106.1	529.58	44705.2
	528.49	34394.7	528.58	42473.4
	527.49	33258.5	527.58	40544.7
	526.49	33779.5	526.58	41266
	525.49	33950.2	525.58	42573
	524.49	32762.4	524.58	40930.4
	523.49	34009.3	523.58	42201
	522.49	33787.1	522.58	39978.1
	521.49	33352.4	521.58	41183.1
	520.49	34745.3	520.58	41207.1
	519.49	34584.2	519.58	40312.2
	518.49	34271.4	518.58	40125.2
	517.49	34587.4	517.58	41570.2
	516.49	34760.7	516.58	41512.4
	515.49	33714.4	515.58	39733.3
	514.49	33920.9	514.58	42141.7
	513.49	32819	513.58	40689.7
	512.49	34092.8	512.58	41473.3
	511.49	32624.7	511.58	41218
	510.49	36705	510.58	41378.6
	509.49	35076.8	509.58	42685.8
	508.49	34034.8	508.58	42424.2
	507.49	34314	507.58	43440.3
	506.49	35732.1	506.58	41366.1
	505.49	34388.2	505.58	42456.2
	504.49	35585.6	504.58	41991.7
	503.49	34015.5	503.58	41481.2
	502.49	33194.7	502.58	43250.3
	501.49	34124.2	501.58	41759.8
	500.49	35834.4	500.58	42566.2
	499.49	35671.1	499.58	44021.8
	498.49	34509.7	498.58	41144.6
	497.49	34409.8	497.58	42281.7
	496.49	35647.4	496.58	42066.5
	495.49	35331.8	495.58	41748.1
	494.49	35725.9	494.58	44159.3
	493.49	36532.1	493.58	42044
	492.49	35105.1	492.58	42767.3
	491.49	35351.1	491.58	42989.3
	490.49	34603.6	490.58	42180.8
	489.49	34864.9	489.58	41971.6
	488.49	36108	488.58	43793.5
	487.49	36516.8	487.58	41435.8
	486.49	35381.6	486.58	42457.1
	485.49	36390.5	485.58	43890.4
	484.49	36422.1	484.58	42529.2
	483.49	35770.1	483.58	44084.6
	482.49	35742.2	482.58	42781
	481.49	36014.5	481.58	44163.6
	480.49	36874.2	480.58	42870.5
	479.49	37462.1	479.58	43328.5
	478.49	36309.6	478.58	43744.2
	477.49	35808.1	477.58	44065.9
	476.49	35558.4	476.58	44290.7
	475.49	34006.5	475.58	44477
	474.49	35907.9	474.58	45725.3
	473.49	35479.8	473.58	44179.2
	472.49	38022.4	472.58	44355.1
	471.49	34808.8	471.58	45118.6
	470.49	36122.5	470.58	43736.4
	469.49	36251.1	469.58	42800.9
	468.49	36917.6	468.58	44666.8
	467.49	36578.5	467.58	44951.6
	466.49	35859.7	466.58	45132.5
	465.49	36008.6	465.58	43773.3
	464.49	37053.4	464.58	45462.1
	463.49	37515.6	463.58	44098.1
	462.49	36879.6	462.58	44982.8
	461.49	37907	461.58	44539.5
	460.49	38110.2	460.58	44804
	459.49	36112.7	459.58	44939.7
	458.49	34446.8	458.58	45286.9
	457.49	37025.6	457.58	45349.5
	456.49	35979.1	456.58	47014.6
	455.49	36878.3	455.58	45090.9
	454.49	36113.8	454.58	45723.4
	453.49	36273.2	453.58	46668.9
	452.49	35483.3	452.58	45702.5
	451.49	37486.2	451.58	44490.6
	450.49	38235.1	450.58	45651.1
	449.49	36894.8	449.58	45666.3
	448.49	37566.1	448.58	45569.9
	447.49	37342.1	447.58	47028.3
	446.49	36050.3	446.58	45062.6
	445.49	37250.9	445.58	44948.8
	444.49	38261.6	444.58	45183.1
	443.49	38895.9	443.58	46122.2
	442.49	37980.1	442.58	45185.5
	441.49	38749	441.58	44679.5
	440.49	37920.5	440.58	46961.9
	439.49	36946.2	439.58	45691.5
	438.49	36474.1	438.58	45448.7
	437.49	39943.2	437.58	46462.7
	436.49	37586.9	436.58	45397.4
	435.49	37117.7	435.58	47410.8
	434.49	38390.2	434.58	46105.2
	433.49	39162.2	433.58	46327.9
	432.49	39566.8	432.58	45870.6
	431.49	39004.3	431.58	47155.6
	430.49	37608.8	430.58	46595.5
	429.49	36124.3	429.58	45297.1
	428.49	37126.8	428.58	48296.5
	427.49	39027.7	427.58	47836.2
	426.49	38802.7	426.58	46436.5
	425.49	39097.2	425.58	47662
	424.49	37611.1	424.58	49566.7
	423.49	38499.1	423.58	47216.7
	422.49	39394.4	422.58	47171
	421.49	40041.4	421.58	47112.1
	420.49	39247.4	420.58	46553.9
	419.49	40610.4	419.58	46630.6
	418.49	38760.2	418.58	48295
	417.49	38572.1	417.58	47748.7
	416.49	38086.7	416.58	48344.9
	415.49	38644.5	415.58	47675.3
	414.49	37695.9	414.58	48611.3
	413.49	39283.6	413.58	47261.8
	412.49	40065.1	412.58	46556.9
	411.49	39890.6	411.58	47221.4
	410.49	38503.8	410.58	46625.2
	409.49	40952.7	409.58	47457.6
	408.49	40966.8	408.58	47053.8
	407.49	40516.1	407.58	49826.5
	406.49	42278.4	406.58	49831.6
	405.49	39667.6	405.58	49981.6
	404.49	40954.8	404.58	47018.4
	403.49	40858	403.58	49233.4
	402.49	40973	402.58	51536.8
	401.49	39482.3	401.58	51113.7
	400.49	39896.7	400.58	48961.7
	399.49	41323.6	399.58	47507
	398.49	39578.9	398.58	48470
	397.49	41912.5	397.58	49815.4
	396.49	40710.5	396.58	50365.8
	395.49	39969.2	395.58	50310.3
	394.49	40805.4	394.58	49648
	393.49	40359.1	393.58	51219.1
	392.49	40477.9	392.58	50384.6
	391.49	40560.7	391.58	48732.2
	390.49	41273	390.58	49035.1
	389.49	42382.5	389.58	49761.1
	388.49	40895.9	388.58	49950
	387.49	42574.8	387.58	49676.4
	386.49	42463	386.58	51139.3
	385.49	40975	385.58	51582.7
	384.49	40835.2	384.58	50037.1
	383.49	42500.2	383.58	49592.4
	382.49	41206	382.58	49969.5
	381.49	42404.3	381.58	52343.4
	380.49	42539.8	380.58	50371.4
	379.49	41830.4	379.58	50346.6
	378.49	42493	378.58	50619.5
	377.49	43518.9	377.58	51382
	376.49	41440.3	376.58	53378
	375.49	41564.4	375.58	51261.2
	374.49	42134.3	374.58	51271.9
	373.49	42379.8	373.58	51588
	372.49	42077.6	372.58	51527.3
	371.49	42815.8	371.58	50770.2
	370.49	44162.9	370.58	50601.9
	369.49	42334.9	369.58	50202.8
	368.49	41136.1	368.58	52960.8
	367.49	41686.9	367.58	54010.9
	366.49	46157.5	366.58	51970
	365.49	42351.5	365.58	55051.8
	364.49	43351.1	364.58	52667.4
	363.49	43335.2	363.58	51963.4
	362.49	42941.6	362.58	52686.4
	361.49	43169.5	361.58	52849.1
	360.49	43648.4	360.58	52573.1
	359.49	45524.3	359.58	51985.7
	358.49	44182.8	358.58	52449.4
	357.49	42015.8	357.58	52288.2
	356.49	43278.3	356.58	52776.7
	355.49	44841.3	355.58	55500.3
	354.49	44849.3	354.58	52972.2
	353.49	45168.4	353.58	54686.1
	352.49	45658.7	352.58	56107.5
	351.49	44755.4	351.58	55313
	350.49	45801.9	350.58	54876.6
	349.49	46872.5	349.58	56330.1
	348.49	45622.3	348.58	55357.2
	347.49	44917.2	347.58	54827.4
	346.49	44790.7	346.58	54589.7
	345.49	45558.7	345.58	55160.8
	344.49	46817.1	344.58	56088.8
	343.49	45833.1	343.58	54947.9
	342.49	44179.3	342.58	55626.2
	341.49	45742.9	341.58	55473.8
	340.49	46414.8	340.58	56401.3
	339.49	45276.8	339.58	54118
	338.49	47126.1	338.58	56159.9
	337.49	44968	337.58	53698.6
	336.49	45741.8	336.58	55808.7
	335.49	45972.5	335.58	56030.9
	334.49	45259.3	334.58	57468.8
	333.49	45676.9	333.58	55440.3
	332.49	46562	332.58	54900.8
	331.49	46468.3	331.58	54996.6
	330.49	44899.2	330.58	55802.8
	329.49	45086.4	329.58	56979.7
	328.49	45482.2	328.58	56045.4
	327.49	46072.9	327.58	56664.6
	326.49	46982.2	326.58	57351
	325.49	43986.8	325.58	56965
	324.49	46449.3	324.58	59284.9
	323.49	48901.7	323.58	60950.8
	322.49	48856.5	322.58	59433.9
	321.49	47631.8	321.58	60991.8
	320.49	49013.7	320.58	61186.2
	319.49	47296.4	319.58	61376.5
	318.49	48756.5	318.58	60046.4
	317.49	50401	317.58	61679.4
	316.49	49440.6	316.58	61916.4
	315.49	51257.6	315.58	65490.2
	314.49	50516.2	314.58	62916.6
	313.49	50161.4	313.58	62433.7
	312.49	51820	312.58	61341.3
	311.49	50196.7	311.58	62352
	310.49	51153	310.58	62805.5
	309.49	47283.3	309.58	59157
	308.49	48587.9	308.58	56636.4
	307.49	45585.8	307.58	55296.1
	306.49	44379.4	306.58	51672.5
	305.49	44941.8	305.58	50810.9
	304.49	40647.3	304.58	47078.4
	303.49	37190.5	303.58	44581.8
	302.49	34642.4	302.58	40420.5
	301.49	33704.2	301.58	38149.9
	300.49	30819.3	300.58	36337.3
	299.49	29956.4	299.58	35315.1
	298.49	27712.1	298.58	33144.5
	297.49	27321.5	297.58	34040.4
	296.49	26754.3	296.58	33997.7
	295.49	27474.5	295.58	38243.1
	294.49	30368.5	294.58	41332.9
	293.49	31730.7	293.58	43307.2
	292.49	36595.5	292.58	51077.4
	291.49	42298.6	291.58	58974.5
	290.49	46245.3	290.58	62154.4
	289.49	51818.5	289.58	67432.1
	288.49	52613.5	288.58	71734.2
	287.49	65085.2	287.58	85951.3
	286.49	114525	286.58	138713
	285.49	239364	285.58	293809
	284.49	254968	284.58	317498
	283.49	73469.1	283.58	94689.3
	282.49	14313.6	282.58	17442.5
	281.49	7095.18	281.58	9155.81
	280.49	5217.45	280.58	6179.25
	279.49	4296.09	279.58	5033.86
	278.49	3416.51	278.58	4726.22
	277.49	3073.32	277.58	4109.02
	276.49	2339.21	276.58	3162.27
	275.49	2525.79	275.58	3989.36
	274.49	2056.85	274.58	3273.05
	273.49	2388.26	273.58	2921.2
	272.49	2197.38	272.58	3101.62
	271.49	2162.82	271.58	3197.33
	270.49	2064.13	270.58	2879.03
	269.49	2126.86	269.58	3680.67
	268.49	2388.2	268.58	2936.81
	267.49	2395.73	267.58	2152.71
	266.49	1829.04	266.58	2549.26
	265.49	2107.63	265.58	2768.17
	264.49	2072.9	264.58	2830.78
	263.49	2183.38	263.58	2274.11
	262.49	2184.28	262.58	2524.61
	261.49	1431.7	261.58	2453.78
	260.49	1989.29	260.58	2409.31
	259.49	2171.78	259.58	2890.2
	258.49	2081.04	258.58	2356.73
	257.49	1790	257.58	2915.81
	256.49	1720.29	256.58	2282.88
	255.49	2155.37	255.58	2622.57
	254.49	2085.47	254.58	2735.18
	253.49	1744.15	253.58	2711.49
	252.49	2164	252.58	2239.71
	251.49	2018.47	251.58	2327.11
	250.49	1557.85	250.58	2776.27
	249.49	1621.8	249.58	2113.94
	248.49	1756.08	248.58	2327.41
	247.49	1983.87	247.58	2431.83
	246.49	1857.38	246.58	3023.59
	245.49	1999.4	245.58	2368.24
	244.49	1575.26	244.58	2978.36
	243.49	1929.77	243.58	2578.48
	242.49	1588.31	242.58	2557.46
	241.49	1458.93	241.58	2199.87
	240.49	1521.69	240.58	2690.92
	239.49	1525.76	239.58	2491.77
	238.49	1979.9	238.58	2082.23
	237.49	2081.17	237.58	2933.14
	236.49	1921.71	236.58	2383.93
	235.49	1564.09	235.58	2519.4
	234.49	1693.92	234.58	2192.04
	233.49	1840.77	233.58	2089.08
	232.49	2062.19	232.58	2442.18
	231.49	1818.7	231.58	2359.9
	230.49	1494.48	230.58	2719.75
	229.49	1784.81	229.58	2074.07
	228.49	1897.84	228.58	2558.59
	227.49	1842.91	227.58	2474.41
	226.49	2014.67	226.58	2767.46
	225.49	1520.22	225.58	2488.58
	224.49	1825.39	224.58	2730.04
	223.49	1755.5	223.58	2237.65
	222.49	2287.26	222.58	2724.57
	221.49	1688.35	221.58	2584.45
	220.49	1479.69	220.58	2189.72
	219.49	1912.89	219.58	2479.55
	218.49	1560.65	218.58	2302.34
	217.49	1546.38	217.58	2596.77
	216.49	1638.99	216.58	1957
	215.49	1789.99	215.58	2467.77
	214.49	1772.26	214.58	2474.76
	213.49	1599.62	213.58	1996.89
	212.49	1804.45	212.58	2704.51
	211.49	2082.81	211.58	2634.12
	210.49	1745.29	210.58	2612.43
	209.49	2065.21	209.58	1999.55
	208.49	1818.14	208.58	2326.16
	207.49	1758.12	207.58	2291.33
	206.49	2026.97	206.58	2704.11
	205.49	1925.71	205.58	2100.08
	204.49	1955.73	204.58	2372.73
	203.49	1667.86	203.58	2476.42
	202.49	1696.42	202.58	2680.89
	201.49	2121.06	201.58	2968
	200.49	1792.36	200.58	2618.98
	199.49	1836.91	199.58	2838.07
	198.49	1632.36	198.58	2621.9
	197.49	1835.07	197.58	2524.3
	196.49	1719.02	196.58	2312.9
	195.49	1900.42	195.58	2353.55
	194.49	1718.26	194.58	2387.52
	193.49	1950.26	193.58	2567.98
	192.49	2014.59	192.58	2536.25
	191.49	1846.37	191.58	2453.91
	190.49	1707.53	190.58	2413.13
	189.49	1852.48	189.58	2372.3
	188.49	2411.96	188.58	2407.77
	187.49	1612.79	187.58	2355.73
	186.49	1726.38	186.58	2480.7
	185.49	1859.8	185.58	2499.04
	184.49	1707	184.58	2456
	183.49	1727.6	183.58	2607.32
	182.49	1771.13	182.58	2748.43
	181.49	1905.35	181.58	2363.6
	180.49	1844.76	180.58	2611.99
	179.49	1956.68	179.58	2201.09
	178.49	1616.34	178.58	2598.16
	177.49	1821.23	177.58	2857.01
	176.49	1592.73	176.58	2370.1
	175.49	1868.7	175.58	2411.32
	174.49	1969.5	174.58	2790.05
	173.49	1563.93	173.58	2546.76
	172.49	1929.33	172.58	2456.67
	171.49	1630.4	171.58	2321.81
	170.49	1605.9	170.58	2524.87
	169.49	2009.13	169.58	2735.94
	168.49	2003.84	168.58	2549.21
	167.49	1849.31	167.58	2571.52
	166.49	1671.14	166.58	2356.63
	165.49	1930.57	165.58	2657.2
	164.49	1879.49	164.58	2298.66
	163.49	1846.67	163.58	2447.09
	162.49	1708.13	162.58	2012.75
	161.49	1886.44	161.58	2427.29
	160.49	1668.8	160.58	2359.09
	159.49	1705.55	159.58	2178.83
	158.49	1839.38	158.58	2653.09
	157.49	2151.84	157.58	2162.01
	156.49	1905.13	156.58	2303.27
	155.49	1574.29	155.58	2777.23
	154.49	1743.74	154.58	2548.34
	153.49	1662.57	153.58	2750.49
	152.49	1827.3	152.58	2664.74
	151.49	2137.53	151.58	3054.75
	150.49	1822.76	150.58	2482.24
	149.49	1994.49	149.58	2718.72
	148.49	1538.47	148.58	2775.59
	147.49	1758.8	147.58	2405.76
	146.49	1470.8	146.58	2565.77
	145.49	1891.11	145.58	2578.86
	144.49	1963.77	144.58	2075.23
	143.49	2150.1	143.58	2334.93
	142.49	1635.19	142.58	2578.12
	141.49	1969.08	141.58	2100.01
	140.49	2113.88	140.58	2498.78
	139.49	1819.5	139.58	2427.76
	138.49	2132.66	138.58	2639.21
	137.49	1725.76	137.58	2428.04
	136.49	1591.16	136.58	2385.46
	135.49	1731.43	135.58	2494.93
	134.49	1932.18	134.58	2732.79
	133.49	1608.43	133.58	2816.48
	132.49	1872.03	132.58	2446.29
	131.49	1979.09	131.58	2448.28
	130.49	1533.81	130.58	2317.04
	129.49	1815.51	129.58	2591.29
	128.49	1973.21	128.58	2679.46
	127.49	2024.13	127.58	2615.84
	126.49	2096.44	126.58	2242.04
	125.49	1880.82	125.58	2673.19
	124.49	2138.79	124.58	2694.09
	123.49	1885.71	123.58	2408.52
	122.49	1681.38	122.58	2724.81
	121.49	1850.64	121.58	2934.19
	120.49	2038.42	120.58	2574.88
	119.49	1827.81	119.58	2224.85
	118.49	1993.85	118.58	2728.74
	117.49	1851.36	117.58	2677.7
	116.49	2136.48	116.58	2483.64
	115.49	2097.96	115.58	2845.67
	114.49	1741.97	114.58	3014.1
	113.49	1960.63	113.58	2570.14
	112.49	2011.5	112.58	2336.61
	111.49	1653.22	111.58	2398.16
	110.49	1779.43	110.58	2892.09
	109.49	1933.3	109.58	2450.85
	108.49	1679.72	108.58	2611.22
	107.49	1857.11	107.58	2266.75
	106.49	2040.32	106.58	2612.63
	105.49	2165.21	105.58	2634.84
	104.49	1929.26	104.58	2852.92
	103.49	1995.42	103.58	3013.99
	102.49	2358.08	102.58	2997.7
	101.49	2072.9	101.58	3135.7
	100.49	2042.6	100.58	2740.69
	99.49	2430.06	99.58	2591.69
	98.49	2431.75	98.58	3122.03
	97.49	2024.19	97.58	2502.23
	96.49	2328.37	96.58	2527.79
	95.49	1836.67	95.58	2766.18
	94.49	2316.44	94.58	2670.47
	93.49	1999.5	93.58	2897.57
	92.49	1827.34	92.58	2753.99
	91.49	1889.89	91.58	2408.06
	90.49	2101.45	90.58	2939.37
	89.49	1964.69	89.58	2844.13
	88.49	2269.15	88.58	2963.87
	87.49	1843.84	87.58	2872.44
	86.49	2306.31	86.58	2394.24
	85.49	2042.41	85.58	2865.62
	84.49	2214.95	84.58	2616.75
	83.49	1942.38	83.58	2594.61
	82.49	2093.46	82.58	2602.15
	81.49	2192.28	81.58	3318.64
	80.49	2077.56	80.58	2597.65
	79.49	1984.13	79.58	2764.32
	78.49	2120.77	78.58	2842.14
	77.49	2006.25	77.58	3019.46
	76.49	1976.55	76.58	2696.54
	75.49	2177.85	75.58	2845.77
	74.49	2184.81	74.58	2735.99
	73.49	2093.21	73.58	3204.12
	72.49	2311.32	72.58	2701.02
	71.49	1863.46	71.58	2411.73
	70.49	1758.41	70.58	2773.65
	69.49	1916.83	69.58	2934.97
	68.49	2239.43	68.58	2801.94
	67.49	1987.7	67.58	2611.66
	66.49	1883.79	66.58	3152.72
	65.49	1887.13	65.58	2856.94
	64.49	2844.52	64.58	2617.53
	63.49	2029.88	63.58	2909.53
	62.49	2002.5	62.58	2506.48
	61.49	2424.45	61.58	2626.22
	60.49	2211.72	60.58	2798.89
	59.49	2037.69	59.58	2795.76
	58.49	1934.44	58.58	2702.42
	57.49	2255.38	57.58	3194.02
	56.49	1952.35	56.58	2863.38
	55.49	2203.75	55.58	2976.93
	54.49	2338.38	54.58	3336.6
	53.49	2240.89	53.58	2957.03
	52.49	2213.34	52.58	2865.88
	51.49	2192.14	51.58	3122.33
	50.49	2315.46	50.58	3071.62
	49.49	2420.57	49.58	3509.84
	48.49	2328.56	48.58	2979.64
	47.49	2457.28	47.58	3145.5
	46.49	2737.48	46.58	3194.7
	45.49	2589.85	45.58	3589.96
	44.49	2162.36	44.58	3052.46
	43.49	2130.74	43.58	3181
	42.49	2262.68	42.58	3040.53
	41.49	2338.19	41.58	3128.51
	40.49	2419.13	40.58	3054.05
	39.49	2279.83	39.58	2883.3
	38.49	2255.13	38.58	2445.21
	37.49	2001.3	37.58	2870.07
	36.49	2424.41	36.58	2570.2
	35.49	1789.33	35.58	2539.12
	34.49	2347.41	34.58	3370.02
	33.49	1893.61	33.58	2643.42
	32.49	2135.87	32.58	2669.26
	31.49	2299.39	31.58	2717.6
	30.49	2433.36	30.58	2761.06
	29.49	2223.69	29.58	3224.48
	28.49	3081.18	28.58	3498.79
	27.49	2585.81	27.58	3737.48
	26.49	2800.38	26.58	3295
	25.49	2547.52	25.58	3467.35
	24.49	2765.48	24.58	3353.08
	23.49	2946.07	23.58	3922.82
	22.49	2592.08	22.58	4124.1
	21.49	3613.71	21.58	4074.37
	20.49	3594.81	20.58	5210.84
	19.49	3495.81	19.58	5014
	18.49	3899.14	18.58	4576.81
	17.49	3958.82	17.58	5322.56
	16.49	3089.6	16.58	4772.49
	15.49	3040.12	15.58	4300.5
	14.49	2766.63	14.58	4168.44
	13.49	2136.93	13.58	3524.33
	12.49	2443.35	12.58	3521.67
	11.49	2111.09	11.58	2960.9
	10.49	2074.53	10.58	2850.41
	9.49	1920.55	9.58001	2288.19
	8.49	1373.98	8.58001	1803.33
	7.49	1179.64	7.58001	1162.04
	6.49	689.283	6.58001	1057.62
	5.49	587.067	5.58001	1026.69
	4.49	457.036	4.58001	691.395
	3.49	165.137	3.58001	409.624
	2.49	192.625	2.58001	190.7
	1.49	63.5788	1.58001	139.654
	0.49	42.3935	0.58001	93.4885
	-0.51	39.1378	-0.41999	42.4012
	-1.51	45.6737	-1.41999	84.8206
	-2.51	42.4181	-2.41999	26.9117
	-3.51	42.4255	-3.41999	15.5061
	-4.51	21.2147	-4.41999	21.2158
	-5.51	20.3869	-5.41999	21.2183
	-6.51	22.0582	-6.41999	0
	-7.51	0	-7.41999	0
	-8.51	17.9624	-8.41999	21.2305
	-9.51	45.7404	-9.41999	0

## Sheet: Figure S3
Supplementary Figure 3
	X1	Y1	X2	Y2	X3	Y3
Long name	Potential	Current density	Potential	Current density	Potential	H2O2 Selectivity
Units	V vs RHE	mA cm-2	V vs RHE	mA cm-2	V vs RHE	%
Comment		Disk		Ring
	1.02619	0.00225	1.02584	0.008	0.4009	84.2886
	1.02527	-0.000343877	1.02484	0.00787	0.3999	86.0966
	1.02429	-0.00082126	1.02384	0.00769	0.3989	83.1861
	1.0233	-0.000964369	1.02284	0.00755	0.3979	`
	1.02231	-0.00127	1.02184	0.00741	0.3969	88.8672
	1.02131	-0.000832326	1.02084	0.00733	0.3959	88.692
	1.02031	-0.000766377	1.01984	0.00719	0.3949	89.0183
	1.01933	-0.00145	1.01885	0.00709	0.39389	87.3232
	1.01833	-0.00129	1.01785	0.00697	0.39289	84.4983
	1.01734	-0.00138	1.01685	0.00686	0.39189	84.6706
	1.01634	-0.00124	1.01585	0.00674	0.39089	85.1524
	1.01534	-0.00113	1.01485	0.00667	0.38989	87.9677
	1.01434	-0.000873627	1.01385	0.00656	0.38889	91.0623
	1.01334	-0.000852942	1.01285	0.00649	0.38789	87.9628
	1.01235	-0.000971652	1.01185	0.00638	0.38689	88.1942
	1.01135	-0.0011	1.01085	0.00629	0.38589	87.0377
	1.01035	-0.000787616	1.00985	0.00619	0.38489	86.2133
	1.00935	-0.000499229	1.00886	0.00609	0.38389	87.9399
	1.00836	-0.000810757	1.00786	0.00598	0.38289	86.1206
	1.00736	-0.000665528	1.00686	0.00596	0.38189	88.1894
	1.00637	-0.000904712	1.00586	0.00583	0.38089	88.4244
	1.00537	-0.00109	1.00486	0.00572	0.37989	88.9773
	1.00437	-0.000566924	1.00386	0.00566	0.37889	89.4376
	1.00337	-0.000883554	1.00286	0.00559	0.37789	89.6184
	1.00238	-0.000849773	1.00186	0.00551	0.37689	89.2363
	1.00138	-0.000739922	1.00086	0.00546	0.37588	90.2163
	1.00037	-0.000241928	0.99986	0.00538	0.37488	87.9043
	0.99938	-0.000576362	0.99886	0.00532	0.37388	90.0145
	0.99839	-0.00103	0.99786	0.00522	0.37288	90.4381
	0.99739	-0.000879233	0.99686	0.0052	0.37188	89.202
	0.99638	-0.000603201	0.99587	0.00513	0.37088	88.5513
	0.99539	-0.00108	0.99487	0.00511	0.36988	88.8731
	0.99439	-0.00055772	0.99387	0.005	0.36888	89.6797
	0.99339	-0.000434458	0.99287	0.00492	0.36788	90.4166
	0.99239	-0.000614351	0.99187	0.00486	0.36688	89.8044
	0.9914	-0.000750138	0.99087	0.00479	0.36588	89.026
	0.9904	-0.000890197	0.98987	0.00475	0.36488	91.7262
	0.9894	-0.000536084	0.98887	0.00467	0.36388	89.6927
	0.9884	-0.000704786	0.98787	0.00461	0.36288	92.1285
	0.98739	-0.000343877	0.98687	0.00458	0.36188	91.5922
	0.9864	-0.000576298	0.98587	0.00454	0.36087	90.459
	0.9854	-0.000300023	0.98487	0.00446	0.35987	90.949
	0.9844	-0.000526739	0.98387	0.00442	0.35887	90.8129
	0.9834	-0.000206326	0.98287	0.0044	0.35787	91.7328
	0.98241	-0.000635	0.98187	0.00434	0.35687	90.1709
	0.98141	-0.00081507	0.98087	0.00429	0.35587	89.726
	0.98041	-0.00060753	0.97987	0.00428	0.35487	91.6092
	0.97941	-0.000376404	0.97887	0.00422	0.35387	92.9051
	0.97841	-0.000665544	0.97788	0.00418	0.35287	91.0716
	0.97741	-0.000619343	0.97688	0.00411	0.35187	90.6719
	0.97641	-0.000469655	0.97588	0.00406	0.35086	92.8928
	0.97541	-0.00026701	0.97488	0.00399	0.34986	93.3734
	0.97441	-0.000258919	0.97388	0.00394	0.34886	92.1854
	0.97341	-0.000234646	0.97288	0.00391	0.34786	91.9742
	0.97242	-0.000583094	0.97188	0.00388	0.34686	92.0537
	0.97141	-0.000343877	0.97088	0.00383	0.34586	92.647
	0.97041	-0.000186098	0.96988	0.00382	0.34486	92.1739
	0.96942	-0.000319725	0.96888	0.00378	0.34386	91.9196
	0.96841	-0.00016587	0.96788	0.00375	0.34286	91.9861
	0.96742	-0.000381461	0.96688	0.00372	0.34185	92.4436
	0.96642	-0.000501292	0.96588	0.00365	0.34085	92.5174
	0.96542	-0.000283193	0.96488	0.00359	0.33985	93.1643
	0.96442	-0.000311512	0.96388	0.00362	0.33885	92.3685
	0.96342	-0.000586614	0.96288	0.00356	0.33785	92.7313
	0.96242	-0.00016587	0.96188	0.00349	0.33685	92.8035
	0.96143	-0.000518324	0.96088	0.00344	0.33585	93.1645
	0.96042	-0.000412653	0.95988	0.00341	0.33485	92.8502
	0.95942	-0.000339832	0.95888	0.00338	0.33385	93.2576
	0.95842	-0.000327695	0.95788	0.00342	0.33284	93.2734
	0.95742	-0.000105186	0.95688	0.00334	0.33184	93.1655
	0.95643	-0.000238934	0.95588	0.00331	0.33084	93.4321
	0.95543	-0.00032369	0.95488	0.00331	0.32984	93.0669
	0.95443	-0.000134921	0.95388	0.00329	0.32884	93.6449
	0.95342	8.90035e-05	0.95288	0.00326	0.32784	93.2367
	0.95243	-0.000384495	0.95189	0.00317	0.32684	93.2127
	0.95143	-0.000432881	0.95089	0.00316	0.32583	93.5318
	0.95043	-0.000651344	0.94989	0.00312	0.32483	93.8439
	0.94944	-0.000733874	0.94889	0.00312	0.32383	92.9566
	0.94843	-0.000509747	0.94789	0.0031	0.32283	93.6739
	0.94744	-0.000643455	0.94689	0.00305	0.32183	94.5546
	0.94644	-0.000664654	0.94589	0.00302	0.32083	95.1967
	0.94543	-0.000258919	0.94489	0.00302	0.31982	94.9173
	0.94443	-0.000218463	0.94389	0.00296	0.31882	94.519
	0.94344	-0.000438059	0.94289	0.00293	0.31782	94.3261
	0.94244	-0.0003353	0.94189	0.00291	0.31682	94.6307
	0.94144	-0.000215833	0.94089	0.00287	0.31582	94.2604
	0.94044	-0.000534183	0.93989	0.00287	0.31482	94.6215
	0.93944	-0.000432759	0.93889	0.00286	0.31381	94.5348
	0.93844	-0.000102516	0.93789	0.00281	0.31281	94.8721
	0.93744	-0.000315639	0.93689	0.00279	0.31181	94.9909
	0.93644	-8.9044e-05	0.93589	0.00278	0.31081	94.899
	0.93544	-4.04561e-06	0.93489	0.00272	0.30981	94.8218
	0.93444	-0.00039647	0.93389	0.00269	0.3088	94.2679
	0.93344	-0.000121368	0.93289	0.00271	0.3078	94.6021
	0.93244	-1.61825e-05	0.93189	0.00267	0.3068	95.0832
	0.93144	-0.000113277	0.93089	0.00265	0.3058	95.1494
	0.93044	-0.00033174	0.92989	0.00261	0.3048	94.6366
	0.92945	-0.000468927	0.92889	0.00264	0.30379	94.7352
	0.92845	-0.000441255	0.92789	0.0026	0.30279	95.3499
	0.92744	-0.00026701	0.92689	0.00258	0.30179	95.4791
	0.92645	-0.000557809	0.92589	0.00252	0.30079	95.5133
	0.92545	-0.000345091	0.92489	0.0025	0.29978	95.5704
	0.92444	-1.21368e-05	0.92389	0.0025	0.29878	95.7756
	0.92345	-0.000513429	0.92289	0.00248	0.29778	95.4629
	0.92245	-0.000482763	0.92189	0.00241	0.29678	94.9407
	0.92145	-0.000626868	0.92089	0.00243	0.29578	95.3855
	0.92045	-0.000404845	0.91989	0.00242	0.29477	95.6146
	0.91945	-0.000170765	0.91889	0.00238	0.29377	95.8187
	0.91845	-0.000278379	0.91789	0.00235	0.29277	96.1237
	0.91745	-7.2821e-05	0.91689	0.00231	0.29176	96.002
	0.91645	-0.00036006	0.91589	0.00231	0.29076	95.9567
	0.91545	-0.000109232	0.91489	0.00231	0.28976	95.5405
	0.91445	-0.000351968	0.91389	0.00231	0.28876	95.6042
	0.91345	-0.000368151	0.91289	0.0023	0.28775	95.7735
	0.91245	-8.09123e-05	0.9119	0.00224	0.28675	95.6105
	0.91145	-0.000202281	0.9109	0.00223	0.28575	95.4304
	0.91046	-0.000646651	0.9099	0.00225	0.28475	95.389
	0.90945	-6.87754e-05	0.9089	0.00219	0.28374	95.0938
	0.90845	6.06842e-05	0.9079	0.00218	0.28274	94.8627
	0.90745	-0.000161825	0.9069	0.00218	0.28174	95.6456
	0.90645	6.47298e-05	0.9059	0.00216	0.28073	96.0773
	0.90546	-0.000432719	0.9049	0.00212	0.27973	96.2153
	0.90446	-0.000368272	0.9039	0.00214	0.27873	96.2772
	0.90346	-0.000288371	0.9029	0.0021	0.27772	96.3705
	0.90245	-0.000198235	0.9019	0.00207	0.27672	96.2084
	0.90145	-8.90035e-05	0.9009	0.00204	0.27572	95.833
	0.90045	-8.49579e-05	0.8999	0.00203	0.27472	95.8288
	0.89946	-0.000283476	0.8989	0.00204	0.27371	96.0742
	0.89846	-0.000312483	0.8979	0.002	0.27271	96.5964
	0.89746	-0.000481307	0.8969	0.00197	0.2717	96.7061
	0.89646	-0.000299294	0.8959	0.00197	0.2707	96.1625
	0.89546	-0.000303421	0.8949	0.00196	0.2697	96.366
	0.89446	-0.000258919	0.8939	0.00196	0.26869	96.0315
	0.89346	-0.000432881	0.8929	0.00192	0.26769	95.8015
	0.89246	-2.02281e-05	0.8919	0.00189	0.26669	95.74
	0.89146	-0.000315558	0.8909	0.00188	0.26568	96.0961
	0.89046	-0.000222509	0.8899	0.00188	0.26468	96.084
	0.88946	-0.000275102	0.8889	0.0019	0.26367	96.1209
	0.88846	8.09123e-05	0.8879	0.00185	0.26267	96.2785
	0.88746	2.83193e-05	0.8869	0.00185	0.26167	96.4526
	0.88646	-0.000380288	0.8859	0.00181	0.26066	96.4952
	0.88547	-0.000369607	0.8849	0.00181	0.25966	96.5581
	0.88446	-0.000149688	0.8839	0.00186	0.25865	96.6434
	0.88346	-0.0002306	0.8829	0.00186	0.25765	96.7924
	0.88247	-0.000263976	0.8819	0.00179	0.25664	96.6269
	0.88147	-0.000307507	0.8809	0.00178	0.25564	96.3912
	0.88046	-0.000214418	0.8799	0.00176	0.25463	96.6665
	0.87946	-0.000105186	0.8789	0.00173	0.25363	96.7529
	0.87847	-0.000359372	0.8779	0.00171	0.25263	96.8608
	0.87746	6.87754e-05	0.8769	0.00172	0.25162	96.6501
	0.87646	0.000190144	0.8759	0.00166	0.25062	96.586
	0.87546	0.000226554	0.8749	0.00168	0.24961	96.6718
	0.87447	-0.000283193	0.8739	0.00168	0.24861	96.6866
	0.87347	8.09123e-06	0.8729	0.00169	0.2476	96.345
	0.87247	-8.09123e-06	0.8719	0.00168	0.2466	96.5245
	0.87147	-0.000275102	0.8709	0.00165	0.24559	96.8194
	0.87047	-0.000343877	0.8699	0.00164	0.24459	96.7236
	0.86947	-0.000141596	0.8689	0.0016	0.24358	96.3889
	0.86847	-8.09123e-06	0.8679	0.0016	0.24257	96.5565
	0.86747	-0.000408607	0.8669	0.00158	0.24157	96.5609
	0.86647	4.04561e-05	0.8659	0.00154	0.24056	96.736
	0.86547	-6.87754e-05	0.8649	0.00156	0.23956	96.6953
	0.86447	9.70947e-05	0.8639	0.00158	0.23855	96.4786
	0.86347	2.02281e-05	0.8629	0.00155	0.23755	96.0514
	0.86248	-0.000658343	0.8619	0.00148	0.23654	96.7659
	0.86148	-0.000369365	0.8609	0.00152	0.23554	96.6603
	0.86048	-0.000319846	0.8599	0.00149	0.23453	96.4626
	0.85947	-0.000173961	0.8589	0.00147	0.23352	96.4553
	0.85847	2.02281e-05	0.8579	0.0015	0.23252	96.4319
	0.85748	-0.000387893	0.8569	0.00152	0.23151	96.5932
	0.85648	-0.000691921	0.8559	0.0015	0.2305	96.5272
	0.85548	-0.000211383	0.8549	0.00152	0.2295	96.5264
	0.85448	-0.000225664	0.8539	0.00146	0.22849	96.6695
	0.85347	-4.45017e-05	0.8529	0.00144	0.22749	96.5678
	0.85248	-0.000105307	0.8519	0.00142	0.22648	96.7512
	0.85147	5.2593e-05	0.8509	0.00139	0.22547	96.2939
	0.85047	0.000194189	0.8499	0.00144	0.22446	96.6582
	0.84948	-0.000271056	0.8489	0.00141	0.22346	96.4868
	0.84848	-0.000206326	0.8479	0.00137	0.22245	96.1769
	0.84748	-0.000287239	0.8469	0.00135	0.22144	96.282
	0.84648	-0.000481428	0.8459	0.00135	0.22044	96.5269
	0.84548	-0.00012946	0.8449	0.00134	0.21943	96.8376
	0.84448	8.09123e-06	0.8439	0.00131	0.21842	96.8127
	0.84348	-0.000149688	0.8429	0.00131	0.21741	96.7405
	0.84248	-0.000303421	0.8419	0.00134	0.21641	96.5027
	0.84148	-0.000113277	0.8409	0.00133	0.2154	96.3778
	0.84048	-0.000218463	0.8399	0.0013	0.21439	96.4881
	0.83948	-1.21368e-05	0.83891	0.00127	0.21338	96.2357
	0.83848	-0.000226554	0.83791	0.00125	0.21238	96.1859
	0.83748	-0.000194189	0.83691	0.00126	0.21136	96.7334
	0.83649	-0.000299861	0.83591	0.00126	0.21036	96.4609
	0.83548	-0.000125414	0.83491	0.00125	0.20935	96.0627
	0.83448	-0.000141596	0.83391	0.00126	0.20834	96.4634
	0.83348	4.85474e-05	0.83291	0.00121	0.20733	96.5322
	0.83249	-0.000238934	0.83191	0.0012	0.20632	96.5175
	0.83148	2.83193e-05	0.83091	0.00124	0.20531	96.4839
	0.83049	-0.000351119	0.82991	0.00119	0.20431	96.3247
	0.82949	-0.000428835	0.82891	0.00117	0.20329	96.6716
	0.82849	-0.000388379	0.82791	0.00115	0.20228	96.4575
	0.82749	-0.000121368	0.82691	0.00114	0.20127	96.7136
	0.82649	0.000161825	0.82591	0.00116	0.20027	96.1502
	0.82549	8.09123e-06	0.82491	0.00114	0.19926	96.2412
	0.82449	-0.000542112	0.82391	0.00114	0.19825	96.2684
	0.82349	-0.00016587	0.82291	0.00113	0.19724	96.2749
	0.82249	9.70947e-05	0.82191	0.00111	0.19623	96.1879
	0.82149	-0.000198235	0.82091	0.00112	0.19522	96.1571
	0.82049	-0.000113277	0.81991	0.00111	0.19421	96.1748
	0.81949	-2.42737e-05	0.81891	0.00109	0.1932	96.2439
	0.81849	-3.23649e-05	0.81791	0.00111	0.19219	96.1931
	0.81749	-0.000214418	0.81691	0.00107	0.19118	96.1594
	0.81649	-4.04561e-05	0.81591	0.00105	0.19017	95.9947
	0.81549	-0.000121368	0.81491	0.00107	0.18916	96.0391
	0.8145	-0.000343634	0.81391	0.00108	0.18815	95.9838
	0.8135	-0.000369243	0.81291	0.00104	0.18714	96.1889
	0.8125	-0.000299659	0.81191	0.00104	0.18612	96.36
	0.8115	-0.000343351	0.81091	0.00104	0.18511	96.0813
	0.8105	-0.000125414	0.80991	0.00105	0.1841	96.0739
	0.8095	-0.000182053	0.80891	0.00102	0.18309	96.2317
	0.8085	-0.000368151	0.80791	0.00101	0.18208	95.8094
	0.8075	-1.21368e-05	0.80691	0.00102	0.18107	95.8248
	0.8065	-0.000271056	0.80591	0.00101	0.18006	96.0216
	0.8055	-8.09123e-05	0.80491	0.000973873	0.17904	96.0619
	0.8045	-8.49579e-05	0.80391	0.00101	0.17803	96.021
	0.8035	-0.000145642	0.80291	0.001	0.17702	95.7247
	0.8025	2.42737e-05	0.80191	0.000979254	0.17601	95.9992
	0.8015	0.00010114	0.80091	0.000920068	0.17499	95.8177
	0.8005	-0.000194189	0.79991	0.00094159	0.17399	95.6143
	0.7995	-0.000113277	0.79891	0.000952351	0.17297	96.0061
	0.79851	-0.000363498	0.79791	0.000946971	0.17196	95.7887
	0.79751	-0.000551538	0.79691	0.000920068	0.17095	95.7865
	0.79651	-0.000137955	0.79591	0.000920068	0.16993	95.8999
	0.7955	0.000238691	0.79491	0.000914687	0.16892	95.8523
	0.79451	-0.000258919	0.79391	0.000914687	0.16791	95.5386
	0.79351	-0.000299375	0.79291	0.00093621	0.16689	95.7243
	0.79251	-0.000424789	0.79191	0.000909307	0.16588	95.6674
	0.79151	-0.000234646	0.79091	0.000882404	0.16486	95.7561
	0.79051	-0.000242737	0.78991	0.000866263	0.16385	95.6213
	0.78951	-2.02281e-05	0.78891	0.000877024	0.16284	95.5655
	0.78851	-7.68667e-05	0.78791	0.000866263	0.16183	95.3916
	0.78751	-0.000271056	0.78691	0.000877024	0.16081	95.3761
	0.78651	3.23649e-05	0.78591	0.000866263	0.1598	95.4728
	0.78551	-0.000173961	0.78491	0.000855502	0.15879	95.2561
	0.78452	-0.000335907	0.78391	0.00083936	0.15777	95.2857
	0.78352	-0.000219839	0.78291	0.00083936	0.15675	95.6848
	0.78252	-0.000569663	0.78191	0.000812458	0.15574	95.521
	0.78152	-0.000357754	0.78091	0.000801697	0.15472	95.4624
	0.78052	-0.000401042	0.77991	0.000790936	0.15371	95.0842
	0.77952	-0.00033526	0.77891	0.000828599	0.1527	95.1325
	0.77852	-0.000214418	0.77791	0.000790936	0.15168	95.164
	0.77752	4.85474e-05	0.77691	0.000774794	0.15067	95.1906
	0.77652	-0.000246782	0.77591	0.000790936	0.14965	95.3359
	0.77552	-3.23649e-05	0.77491	0.000758653	0.14864	94.9467
	0.77452	-0.000291284	0.77391	0.000785555	0.14763	94.8129
	0.77352	-0.000327695	0.77291	0.000823219	0.14661	95.065
	0.77252	-0.000254874	0.77191	0.000785555	0.14558	95.3904
	0.77153	-0.000392303	0.77091	0.000769414	0.14456	95.3638
	0.77053	-0.00021199	0.76991	0.000758653	0.14355	95.2714
	0.76953	-0.000732256	0.76891	0.000742511	0.14255	94.7482
	0.76853	-0.000530218	0.76791	0.000747892	0.14152	95.2757
	0.76753	-0.000167124	0.76691	0.000747892	0.14051	95.0637
	0.76653	-0.000493079	0.76591	0.00073713	0.13949	94.8991
	0.76553	-0.000550203	0.76491	0.000747892	0.13847	95.0529
	0.76453	-0.000404561	0.76391	0.000742511	0.13746	95.0067
	0.76353	-0.00012946	0.76291	0.00073713	0.13644	94.904
	0.76254	-0.000604415	0.76191	0.000710228	0.13542	95.0373
	0.76153	-0.000319603	0.76091	0.00073175	0.1344	95.2226
	0.76053	-0.000323649	0.75991	0.000720989	0.13338	95.3689
	0.75954	-0.000292538	0.75891	0.000694086	0.13236	95.3922
	0.75853	-0.000262965	0.75791	0.000661803	0.13135	95.3209
	0.75754	-0.000434903	0.75691	0.000661803	0.13033	95.3132
	0.75654	-0.000477625	0.75591	0.000661803	0.12931	95.0868
	0.75554	-0.000307588	0.75491	0.00062414	0.1283	95.0546
	0.75454	-0.000339832	0.75391	0.00062414	0.12728	94.9959
	0.75354	-0.000453109	0.75291	0.000651042	0.12626	95.1116
	0.75254	-0.000271056	0.75191	0.000677945	0.12525	95.1137
	0.75154	-0.000246782	0.75091	0.000661803	0.12423	95.1218
	0.75054	-0.0004612	0.74991	0.000645662	0.12321	94.9477
	0.74955	-0.000580384	0.74891	0.000672564	0.12219	94.9223
	0.74855	-0.000566629	0.74791	0.000683325	0.12117	94.9987
	0.74755	-0.00069621	0.74691	0.000640281	0.12014	95.0017
	0.74655	-0.000628688	0.74591	0.000613379	0.11912	95.0991
	0.74555	-0.000756772	0.74491	0.000575715	0.11811	95.0133
	0.74455	-0.000643253	0.74391	0.000607998	0.11709	95.0529
	0.74355	-0.000481428	0.74291	0.000602618	0.11607	94.9918
	0.74255	-0.000149688	0.74191	0.000586476	0.11507	94.5892
	0.74155	-0.000246782	0.74091	0.000597237	0.11404	94.7027
	0.74056	-0.000404804	0.73991	0.000591857	0.11302	94.6627
	0.73956	-0.000853382	0.73891	0.000570335	0.112	94.8393
	0.73856	-0.000528519	0.73791	0.000597237	0.11098	94.7631
	0.73756	-0.000622903	0.73691	0.000570335	0.10996	94.7796
	0.73656	-0.000413543	0.73591	0.000570335	0.10894	94.7649
	0.73556	-0.000614933	0.73491	0.000559573	0.10792	94.7722
	0.73456	-0.000509747	0.73391	0.000564954	0.10689	94.9743
	0.73357	-0.000592521	0.73291	0.000559573	0.10588	94.9886
	0.73257	-0.000607732	0.73191	0.000543432	0.10486	94.867
	0.73157	-0.000695724	0.73091	0.00052729	0.10385	94.6332
	0.73057	-0.000694389	0.72991	0.000538051	0.10282	94.7363
	0.72957	-0.000687754	0.72891	0.000505768	0.10179	94.8799
	0.72857	-0.000458287	0.72791	0.000548812	0.10077	94.8501
	0.72757	-0.0004612	0.72691	0.00052191	0.09975	94.8073
	0.72658	-0.000828865	0.72591	0.000489627	0.09873	94.7031
	0.72558	-0.000787317	0.72491	0.000500388	0.09771	94.5644
	0.72458	-0.000716721	0.72391	0.000489627	0.09671	94.3436
	0.72358	-0.000918597	0.72291	0.000500388	0.09567	94.7573
	0.72258	-0.000872032	0.72191	0.000511149	0.09464	94.9211
	0.72158	-0.000692407	0.72091	0.000505768	0.09362	94.9865
	0.72058	-0.000631642	0.71991	0.000543432	0.0926	94.8721
	0.71958	-0.000509747	0.71891	0.000478866	0.09159	94.8037
	0.71858	-0.000574477	0.71791	0.000462724	0.09057	94.4266
	0.71758	-0.000254874	0.71691	0.000500388	0.08954	94.756
	0.71659	-0.000704584	0.71591	0.000478866	0.08851	94.998
	0.71559	-0.000789623	0.71491	0.000473485	0.08751	94.4072
	0.71459	-0.000625128	0.71391	0.000489627	0.08648	94.7573
	0.71359	-0.000659435	0.71291	0.000484246	0.08544	95.0464
	0.7126	-0.000895213	0.71191	0.000495007	0.08442	94.8795
	0.7116	-0.000487456	0.71091	0.000451963	0.08341	94.6144
	0.7106	-0.00101	0.70991	0.000441202	0.08239	94.5434
	0.7096	-0.000665868	0.70891	0.000473485	0.08137	94.6076
	0.7086	-0.000732742	0.70791	0.000457344	0.08035	94.6978
	0.7076	-0.000660325	0.70691	0.000441202	0.07934	94.3136
	0.70661	-0.00083969	0.70591	0.000430441	0.07832	94.4213
	0.70561	-0.00117	0.70491	0.000435822	0.07727	94.8406
	0.70461	-0.000818347	0.70391	0.000441202	0.07624	94.821
	0.70361	-0.000814787	0.70291	0.000435822	0.07523	94.6117
	0.70262	-0.00098713	0.70191	0.000435822	0.07422	94.4051
	0.70162	-0.00113	0.70091	0.00041968	0.07318	94.7706
	0.70062	-0.00128	0.69991	0.000435822	0.07217	94.5436
	0.69963	-0.00134	0.69891	0.000392778	0.07116	94.2981
	0.69862	-0.000940969	0.69791	0.000392778	0.07014	94.331
	0.69762	-0.000518081	0.69691	0.000392778	0.0691	94.5258
	0.69663	-0.00109	0.69591	0.000392778	0.06808	94.6426
	0.69563	-0.00118	0.69491	0.000355114	0.06705	94.8281
	0.69463	-0.00103	0.69391	0.000328211	0.06604	94.578
	0.69363	-0.000706526	0.69291	0.000338972	0.06502	94.3866
	0.69263	-0.000943882	0.69191	0.000344353	0.06399	94.624
	0.69163	-0.000845655	0.69091	0.000365875	0.06298	94.118
	0.69063	-0.000716074	0.68991	0.000349733	0.06196	94.1634
	0.68964	-0.00122	0.68891	0.000349733	0.06091	94.6508
	0.68864	-0.00122	0.68791	0.000322831	0.05988	94.7948
	0.68764	-0.000940443	0.68691	0.000349733	0.05886	94.743
	0.68664	-0.00108	0.68591	0.000349733	0.05784	94.6531
	0.68564	-0.000847758	0.68491	0.000333592	0.05684	94.3044
	0.68464	-0.000644143	0.68391	0.000322831	0.05581	94.403
	0.68365	-0.00107	0.68291	0.000301309	0.05479	94.2905
	0.68265	-0.000779387	0.68191	0.000328211	0.05377	94.303
	0.68165	-0.000958932	0.68091	0.00031745	0.05274	94.3262
	0.68066	-0.00124	0.67991	0.000306689	0.05173	94.214
	0.67965	-0.000734117	0.67891	0.000338972	0.0507	94.2054
	0.67865	-0.000716195	0.67791	0.00031207	0.04967	94.3114
	0.67766	-0.000969517	0.67691	0.000306689	0.04865	94.3567
	0.67666	-0.000963746	0.67591	0.000344353	0.04765	93.9787
	0.67566	-0.000684194	0.67491	0.00031207	0.0466	94.4212
	0.67466	-0.000819844	0.67392	0.000279787	0.04557	94.5259
	0.67367	-0.00109	0.67292	0.000258265	0.04454	94.6206
	0.67267	-0.000888255	0.67191	0.000301309	0.04353	94.3642
	0.67167	-0.000697848	0.67092	0.000274406	0.04251	94.344
	0.67067	-0.00102	0.66992	0.000274406	0.04151	93.9664
	0.66967	-0.000835257	0.66892	0.000263645	0.04046	94.369
	0.66867	-0.000802043	0.66792	0.000252884	0.03942	94.541
	0.66768	-0.00114	0.66692	0.000269026	0.03842	94.2492
	0.66668	-0.00113	0.66592	0.000252884	0.03738	94.4861
	0.66568	-0.000986887	0.66492	0.000242123	0.03635	94.6158
	0.66468	-0.00108	0.66392	0.000247504	0.03533	94.5641
	0.66368	-0.000883441	0.66292	0.000252884	0.0343	94.4776
	0.66268	-0.000894081	0.66192	0.000274406	0.03329	94.3985
	0.66169	-0.000894728	0.66092	0.000285167	0.03226	94.5581
[truncated: 734 more rows]

## Sheet: Figure S4
Supplementary Figure 4
[truncated: 32,771 more rows]

[truncated: 21 more sheets: Figure S5, Figure S6, Figure S7, Figure S8, Figure S9, Figure S10, Figure S11, Figure S12, Figure S13, Figure S14, Figure S15, Figure S16, Figure S17, Figure S18, Figure S19, Figure S20, Figure S21, Figure S23, Figure S24, Figure S25 …]
